# Supplementary material for: Protective humoral and cellular immune responses to SARS-CoV-2 persist up to 1 year after recovery
Source: Nat Commun. 2021 Aug 17;12:4984. doi: 10.1038/s41467-021-25312-0 (PMC8370972; doi:10.1038/s41467-021-25312-0)
Supplement: Supplementary file 4 — Source Data [file 41467_2021_25312_MOESM4_ESM.xlsx]

## Sheet: Table1_original_data
severe patients									Moerate patients									Mild patients									Asymptmatic patients
PatientID	In-hospital stage	1-month follow-up	3-month follow-up	6-month follow-up	12-month follow-up	Marks			PatientID	In-hospital stage	1-month follow-up	3-month follow-up	6-month follow-up	12-month follow-up	Marks			PatientID	In-hospital stage	1-month follow-up	3-month follow-up	6-month follow-up	12-month follow-up	Marks			PatientID	In-hospital stage	1-month follow-up	3-month follow-up	6-month follow-up	12-month follow-up	Marks
GZ3090	3	2							GZ3365	1		1						GZ3196		1			1				GZGZ01		1
GZ3376			1		1				GZ3412	3								GZ3162		3	1	1
GZ3119	4								GZ90054			3						GZ3356	1	3	1	1	1	AAAA
GZ2901	5								GZ3328		1	1	1	1	AAAA			GZ3020	3	1	1	1	1	AAAA
GZ3256	6	2	1	1	1	AAAA			GZ3394	3	3	1	1	1	AAAA			GZ3132			1		1
GZ3183	6	2							GZ3334		1	1	1	1	AAAA			GZ3228	2	2	1	1
GZ3363	2	2							GZ3122					1				GZ3118			1		1
GZ3326	5	2	1	1	1	AAAA			GZ3231	2	3	1	1	1	AAAA			GZ89346			1
GZ2929	7	1	1	1					GZ3451	1	2							GZ88809			1		1
GZ3426	4	2	1	1	1	AAAA			GZ2887	4		1		1				GZ3078			1		1
GZ3191	4	2							GZ3198			1		1				GZ87443			1
GZ3411	3	2	1	1	1	AAAA			GZ3381		1	1	1					GZ2976			1		1
GZ3322	7	2							GZ3374		3	1	1	1	AAAA
GZ2930	8		1	1					GZ3375		3	1	1	1	AAAA			Summary	3	5	11	4	7	2
GZ3276	6	3	1	1	1	AAAA			GZ3319	7	3	1	1	1	AAAA
GZ3076	11	7							GZ3343	8	3	1	1	1	AAAA
GZ3121	1	2			1				GZ3293	3		1
GZ88692			1						GZ3146	1		1		1
GZ3287	3	2	1	1					GZ3390	3	3	1	1
GZ3184			1		1				GZ3170			1
GZ3270	7	3	1	1	1	AAAA			GZ3229					1
GZ3252	3	3							GZ3260	3				1
GZ89204			3						GZ89001			3
GZ3393	4	1	1	1	1	AAAA			GZ3057		2	1	1	1	AAAA
GZ3341	5	2	1	1					GZ3280	9	1	1	1	1	AAAA
GZ3273	8	2	1	1	1	AAAA			GZ3482			1
GZ3033	1	1	1	1					GZ3131	6	2	1	1	1	AAAA
GZ86406			1						GZ3314	4	2	1	1
GZ3130			1		1				GZ3263	3		1		1
									GZ3436	1	2	1	1
Summary	23	20	19	13	12	8			GZ3382		1	1
									GZ3182	6		1		1
									GZ3408	2	4
Note:									GZ3217	5
AAAA represnets has all four follow-ups.									GZ3323		1	1	1	1	AAAA
									GZ3433	6	2	1	1
									GZ3209	7
									GZ3344	6	2	1	1	1	AAAA
									GZ88764			1
									GZ3GZ7	1	3	1	1	1	AAAA
									GZ3173	7	3	1	1	1	AAAA
									GZ3379	4		1	1	1
									GZ3223	4		1	1	1
									GZ3232	3	3
									GZ89534			1
									GZ89175			1
									GZ3911	4	1	1	1	1	AAAA
									GZ3210	3
									GZ3362		2	1	1
									GZ3128	5
									GZ3329			1		1
									GZ3366			1		1
									GZ3134	4			1
									GZ3214	2		1
									GZ3279	8	3	1	1	1	AAAA
									GZ3333	1		1	1	1
									GZ3559		4	2	1
									GZ3300	4	2	1
									GZ87335			1
									GZ3219	3		1
									GZ3396					1
									GZ3003	2				1
									GZ3208	7	3	1	1	1	AAAA
									GZ3220	3		1	1
									GZ3031	1	1	1	1	1	AAAA
									GZ3274	6	4	1		1
									GZ3388	2	3	1	1	1	AAAA
									GZ3251	4		1		1
									GZ88592			1
									GZ89347			1
									GZ3351		2	1	1	1	AAAA
									GZ3423	1	3	1	1	1	AAAA
									GZ3185			1		1
									GZ3399	2	3	1	1	1	AAAA
									GZ3331	7	1	1	1
									GZ3178	8	2	1	1
									GZ3233			1		1
									GZ3387			1
									GZ3321	5	2	1	1	1	AAAA
									GZ3230	3
									GZ3262	4	2	1	1	1	AAAA
									GZ3435	4	2	1	1	1	AAAA
									GZ3370			1		1
									GZ3325			1		1
									GZ89330			1
									GZ3110			1		1
									GZ3296	2	2	1
									GZ89339		2	1
									GZ3077	1		1
									GZ3239	3		1
									GZ3216	6	2	1	1
									GZ3204	3	1			1
									GZ3264	5		1		1
									GZ3445	1	3	1	1	1	AAAA
									GZ3133	2	1	1	1
									GZ3268					1
									GZ3172	1		1		1
									GZ89555		2
									GZ89557		2
									GZ3142	1		1
									GZ3186			1		1
									GZ89174			1
									GZ3297	1
									GZ33GZ		2	1		1
									GZ3380		1	1	1	1	AAAA
									GZ3143	1		1
									GZ3143			1
									GZ3301	2	3	1	1
									GZ88869			1
									GZ3432	4	2	1	1	1	AAAA
									GZ3156	2		1
									GZ3152	2		1		1
									GZ3055		3
									GZ3438	1	2
									GZ90746		1
									GZ3308		3	1	1	1	AAAA
									GZ3022	1	2	1	1	1	AAAA
									GZ89843			1
									GZ3286	1		1
									GZ3010	3		1
									GZ3136		4	1	1	1	AAAA
									GZ3457	2	3	1	1
									GZ3303	5	1
									GZ3215	6	3	1	1	1	AAAA
									GZ3315	6	2	1
									GZ89609			1
									GZ3389	4	3	1	1	1	AAAA
									GZ3202	9	2
									GZ3226	2		1		1
									GZ3141	1		1		1
									GZ3169			1
									GZ88972			1
									GZ3168	3			1
									GZ89232			1
									GZ3GZ3	1	2	1	1
									GZ3012	4	1	1	1
									GZ3250	7	3
									GZ3313	6	3	1
									GZ3207	7	2	1	1
									GZ3447	1	2	1	1
									GZ3335		1	1	1	1	AAAA
									GZ32GZ	6
									GZ3177	3	3	1	1
									GZ3371	3	3	1	1	1	AAAA
									GZ3GZ2	1	2	1	1
									GZ3345	6	3	1	1	1	AAAA
									GZ3312		1	1		1
									GZ89841			1
									GZ3045			1		1
									GZ3125		1			1
									GZ3109	4	3	1	1	1	AAAA
									GZ3153	3		1		1
									GZ3327		1	1		1
									GZ3138		3
									GZ3404	4	3	1	1	1	AAAA
									GZ3034		1	1	1
									GZ3227	2	2	1	1	1	AAAA
									GZ3278	2	1
									GZ3269	4	3	1	1
									GZ3442	4	1	1		1
									GZ3117	1		1		1
									GZ3456	1	2	1		1
									Summary	101	88	131	67	79	40

## Sheet: Fig.1a
PatientID	Symptom	Follow-up(days)	RBD-IgM (COI)				1-m	3-m	6-m	12-m					1-m	3-m	6-m	12-m		Table Analyzed	IgM-stats			Table Analyzed	IgM-stats			Table Analyzed	IgM-stats
GZ3090	Severe	-19	5.61				11.81	0.11	2.57	3.96				Number of values	271	170	81	103		Column A	1-m			Column B	3-m			Column C	6-m
GZ3090	Severe	-15	4.94				8.45	0.44	0.08	0.34										vs	vs			vs	vs			vs	vs
GZ3090	Severe	-8	4.78				1.73	0.05	0.24	0.36				Minimum	0.04	0.01	0.03	0.09		Column B	3-m			Column C	6-m			Column D	12-m
GZ3090	Severe	7	20.3				0.21	0.07	0.42	0.76				25% Percentile	0.87	0.12	0.18	0.43
GZ3090	Severe	13	2.21				37.71	2.59	0.23	0.76				Median	1.77	0.33	0.3	0.76		Unpaired t test with Welch's correction				Unpaired t test with Welch's correction				Unpaired t test with Welch's correction
GZ3376	Severe	91	0.59				2.5	0.33	0.57	0.37				75% Percentile	4.79	0.82	0.85	1.75		P value	< 0.0001			P value	0.1778			P value	< 0.0001
GZ3376	Severe	331	0.84				2.61	1.43	0.36	9.21				Maximum	60.53	11.45	3.48	13.74		P value summary	***			P value summary	ns			P value summary	***
GZ3119	Severe	-15	0.51				6.64	0.37	0.26	0.58										Are means signif. different? (P < 0.05)	Yes			Are means signif. different? (P < 0.05)	No			Are means signif. different? (P < 0.05)	Yes
GZ3119	Severe	-7	1.87				0.35	0.05	0.86	1.75				Mean	4.669	0.7849	0.6036	1.538		One- or two-tailed P value?	Two-tailed			One- or two-tailed P value?	Two-tailed			One- or two-tailed P value?	Two-tailed
GZ3119	Severe	-6	1.61				1.19	2.52	2.05	0.43				Std. Deviation	7.937	1.421	0.7044	2.102		Welch-corrected t, df	t=7.858 df=297			Welch-corrected t, df	t=1.351 df=248			Welch-corrected t, df	t=4.222 df=129
GZ3119	Severe	-4	4.3				3.84	0.02	0.13	3.66				Std. Error	0.4821	0.109	0.07826	0.2071
GZ2901	Severe	-19	19.8				17.65	0.17	0.34	1.62
GZ2901	Severe	-16	44.91				0.52	1.04	0.46	2.32				Lower 95% CI of mean	3.72	0.5698	0.4478	1.128
GZ2901	Severe	-13	59.3				14.98	1.22	0.09	0.84				Upper 95% CI of mean	5.618	1	0.7593	1.949
GZ2901	Severe	-11	63.03				0.74	0.14	0.17	13.74
GZ2901	Severe	-7	59.06				11.57	1.85	0.04	1.71				Sum	1265	133.4	48.89	158.5
GZ3256	Severe	-28	1.44				4.95	0.11	0.1	3.1
GZ3256	Severe	-23	7.07				12.41	0.09	0.22	0.16
GZ3256	Severe	-20	9.46				11.07	0.37	0.12	3.42
GZ3256	Severe	-17	5.84				0.48	1.58	0.17	1.59
GZ3256	Severe	-15	4.58				0.84	0.02	0.44	0.25
GZ3256	Severe	-7	2.51				20.3	0.14	0.24	0.6
GZ3256	Severe	7	2.04				2.04	1.25	1.11	0.53
GZ3256	Severe	14	1.51				12.18	0.06	1.09	2.95
GZ3256	Severe	84	0.06				57.84	0.18	0.08	0.61
GZ3256	Severe	179	0.08				4.63	2.34	0.07	0.8
GZ3256	Severe	321	0.25				19.33	2.16	0.28	1.28
GZ3183	Severe	-35	1.71				6.85	4.6	0.14	0.6
GZ3183	Severe	-28	7.56				3.64	0.09	0.22	0.72
GZ3183	Severe	-25	19.39				3.01	0.49	0.18	0.87
GZ3183	Severe	-21	14.96				8.62	1.04	1.65	1.06
GZ3183	Severe	-16	22.52				1.39	4.9	0.2	1.53
GZ3183	Severe	-12	25.85				11.03	4.9	0.12	1.21
GZ3183	Severe	307	0.76				10.02	0.25	0.03	0.26
GZ3183	Severe	10	14.9				3.48	0.1	0.17	0.78
GZ3183	Severe	14	11.09				5.18	0.13	1.34	0.25
GZ3363	Severe	-32	1.41				0.57	0.94	0.16	0.43
GZ3363	Severe	0	11.81				2.08	3.4	0.84	0.7
GZ3363	Severe	7	12.18				0.57	0.04	0.33	0.59
GZ3363	Severe	12	10.97				0.95	9.85	1.52	0.56
GZ3326	Severe	-15	2.61				1.75	0.39	0.26	0.52
GZ3326	Severe	-12	4.37				1.74	0.13	0.4	2.59
GZ3326	Severe	-9	3.91				4.94	0.99	0.3	0.87
GZ3326	Severe	-6	6.12				2.98	1.95	0.05	0.85
GZ3326	Severe	-2	7.7				20.75	0.48	0.48	0.75
GZ3326	Severe	16	3.15				22.66	0.27	0.27	2.01
GZ3326	Severe	30	1.74				0.06	0.3	0.35	0.26
GZ3326	Severe	100	0.25				3.85	0.09	0.12	0.36
GZ3326	Severe	182	0.4				2.57	0.98	3.38	1.91
GZ3326	Severe	328	0.09				1.38	0.1	1.04	0.69
GZ2929	Severe	-22	0.4				1.77	0.37	0.4	0.43
GZ2929	Severe	-21	0.42				6.17	0.48	0.24	1.07
GZ2929	Severe	-18	1.6				1.97	0.18	3.48	0.83
GZ2929	Severe	-16	4.4				4.17	3.24	1.13	0.83
GZ2929	Severe	-13	8.19				4.42	0.54	0.3	0.22
GZ2929	Severe	-8	11.88				9.26	0.27	0.36	0.59
GZ2929	Severe	-2	13.72				0.88	0.02	1.32	0.49
GZ2929	Severe	30	4.79				1.35	0.17	0.2	0.38
GZ2929	Severe	84	0.18				0.77	0.03	0.39	0.4
GZ2929	Severe	198	0.23				0.69	0.1	1.06	4.48
GZ3426	Severe	-19	1.45				1.39	0.53	0.23	0.76
GZ3426	Severe	-15	4.28				6.84	0.59	0.88	0.09
GZ3426	Severe	-8	46.02				3.03	0.16	0.23	0.52
GZ3426	Severe	-2	56.23				0.89	0.65	0.6	6.43
GZ3426	Severe	7	57.84				0.62	0.65	0.24	7.16
GZ3426	Severe	13	60.53				0.38	0.53	0.11	0.67
GZ3426	Severe	88	3.24				0.38	0.53	1.12	2.54
GZ3426	Severe	178	1.11				2.21	0.16	1.11	8.43
GZ3426	Severe	319	2.32				1.89	0.12	0.11	1.81
GZ3191	Severe	-38	1.47				4.21	0.98	0.73	0.53
GZ3191	Severe	-31	5.23				1.17	1.12	0.23	0.46
GZ3191	Severe	-21	10.69				1.02	0.54	0.8	0.36
GZ3191	Severe	-17	10.55				14.38	0.09	1.59	0.84
GZ3191	Severe	7	4.63				7.57	2.11	0.2	0.3
GZ3191	Severe	13	3.56				14.9	11.45	0.18	0.31
GZ3411	Severe	-18	8.76				2.63	0.39	0.23	1.06
GZ3411	Severe	-11	31.63				0.35	1.14	1.48	0.65
GZ3411	Severe	-8	28.28				14.37	0.07	2.24	2.15
GZ3411	Severe	7	19.33				10.97	0.34	0.59	0.87
GZ3411	Severe	14	11.21				1.44	0.34	0.54	0.63
GZ3411	Severe	32	1.56				1.43	1.52	0.23	0.6
GZ3411	Severe	105	0.12				0.55	0.16		5.29
GZ3411	Severe	175	0.09				1.72	0.16		0.16
GZ3322	Severe	-30	0.6				2.21	0.31		2.06
GZ3322	Severe	-29	3.01				60.53	0.31		0.28
GZ3322	Severe	-26	7.5				3.56	0.39		0.4
GZ3322	Severe	-23	20.94				5.62	0.02		0.11
GZ3322	Severe	-21	13.65				3.18	0.02		0.65
GZ3322	Severe	-17	14.4				2.43	0.21		0.22
GZ3322	Severe	-9	25.39				8.47	0.54		3.68
GZ3322	Severe	7	6.85				2.29	0.41		1.53
GZ3322	Severe	13	5.62				0.37	4.02		0.78
GZ2930	Severe	-22	0.14				1.93	0.75		0.42
GZ2930	Severe	-21	0.3				3.62	0.14		1.21
GZ2930	Severe	-18	0.35				7.69	0.25		1.26
GZ2930	Severe	-16	2.35				0.04	2.51		2.57
GZ2930	Severe	-13	6.76				2.34	0.11		0.33
GZ2930	Severe	-12	10.78				1.29	0.14		2.83
GZ2930	Severe	-8	18.97				6.4	0.1		4.97
GZ2930	Severe	-2	92.96				2.32	0.18		3.57
GZ2930	Severe	84	2.34				0.96	0.25		0.57
GZ2930	Severe	198	0.8				0.81	0.03		0.52
GZ3276	Severe	-17	0.63				4.08	0.25
GZ3276	Severe	-15	4.41				5.19	0.04
GZ3276	Severe	-13	7.44				0.32	1.66
GZ3276	Severe	-11	4.67				1.77	0.47
GZ3276	Severe	-7	2.75				1.77	1.98
GZ3276	Severe	-1	3.9				10.28	0.06
GZ3276	Severe	7	3.64				56.08	0.13
GZ3276	Severe	13	3.18				0.87	0.07
GZ3276	Severe	33	3.84				1.51	1.21
GZ3276	Severe	84	2.16				11.09	1.21
GZ3276	Severe	178	1.09				11.21	0.46
GZ3276	Severe	320	1.71				6.25	0.04
GZ3076	Severe	-41	1.62				4.64	0.36
GZ3076	Severe	-38	1.78				4.34	0.28
GZ3076	Severe	-36	0.57				0.53	0.34
GZ3076	Severe	-35	0.82				2.06	1.65
GZ3076	Severe	-33	1.55				10.41	1.47
GZ3076	Severe	-31	4.62				0.68	1.47
GZ3076	Severe	-24	15.18				1.34	0.1
GZ3076	Severe	-17	11.45				4.43	0.23
GZ3076	Severe	-7	6.31				0.4	0.12
GZ3076	Severe	-2	8.04				18.27	0.28
GZ3076	Severe	0	8.45				1.63	0.01
GZ3076	Severe	7	3.01				2.24	0.33
GZ3076	Severe	10	2.63				3.79	0.54
GZ3076	Severe	13	2.43				1.27	0.47
GZ3076	Severe	16	1.76				22.75	0.13
GZ3076	Severe	19	1.5				1.16	0.07
GZ3076	Severe	22	1.46				0.58	0.12
GZ3076	Severe	25	1.24				4.63	0.16
GZ3121	Severe	-34	0.24				1.77	0.15
GZ3121	Severe	7	8.62				2.51	0.26
GZ3121	Severe	14	6.25				1.03	0.17
GZ3121	Severe	313	0.58				6.86	0.38
GZ88692	Severe	103	0.13				9.35	0.15
GZ3287	Severe	-38	0.64				3.15	0.6
GZ3287	Severe	-36	1.14				1.76	0.03
GZ3287	Severe	-23	2.42				0.86	0.03
GZ3287	Severe	7	1.39				0.08	0.66
GZ3287	Severe	28	1.1				0.52	0.53
GZ3287	Severe	96	0.39				3.79	0.31
GZ3287	Severe	168	0.26				2.31	0.08
GZ3184	Severe	106	0.6				1.35	0.22
GZ3184	Severe	323	1.53				18.07	0.45
GZ3270	Severe	-23	0.19				2.18	2.12
GZ3270	Severe	-20	1.87				4.37	0.03
GZ3270	Severe	-17	4.5				1.02	0.07
GZ3270	Severe	-13	0.04				3.66	1.12
GZ3270	Severe	-10	11.63				2.53	0.78
GZ3270	Severe	-5	12.08				0.75	0.09
GZ3270	Severe	-1	11.14				9.88	0.12
GZ3270	Severe	7	11.03				1.22	0.3
GZ3270	Severe	13	8.47				1.32	0.43
GZ3270	Severe	33	4.54				1.46	0.46
GZ3270	Severe	82	1.58				0.75	0.45
GZ3270	Severe	180	1.34				22.03	0.49
GZ3270	Severe	313	1.75				2.96	2.92
GZ3252	Severe	-28	124.29				0.1	0.07
GZ3252	Severe	-16	43.68				0.04	1.64
GZ3252	Severe	4	11.57				1.5	0.38
GZ3252	Severe	7	10.02				1.73	0.06
GZ3252	Severe	14	4.64				18.52	0.59
GZ3252	Severe	-32	5.08				0.95	0.19
GZ89204	Severe	43977	0.09				0.12	1.71
GZ3393	Severe	-18	0.15				1.46	0.58
GZ3393	Severe	-13	0.96				6.75	1.18
GZ3393	Severe	-8	1.17				18.61	0.21
GZ3393	Severe	-5	1.18				3.08	0.18
GZ3393	Severe	31	0.88				2.34
GZ3393	Severe	105	0.16				1.44
GZ3393	Severe	181	0.16				1.24
GZ3393	Severe	327	0.38				1.69
GZ3341	Severe	-19	0.09				0.58
GZ3341	Severe	-17	0.14				9.7
GZ3341	Severe	-15	0.3				3.67
GZ3341	Severe	-10	2.63				1.03
GZ3341	Severe	-4	3.22				6.13
GZ3341	Severe	7	3.48				0.53
GZ3341	Severe	13	2.29				0.32
GZ3341	Severe	52	0.87				1.1
GZ3341	Severe	110	0.3				20.28
GZ3341	Severe	185	0.24				4.6
GZ3273	Severe	-22	0.27				0.21
GZ3273	Severe	-21	0.62				11.99
GZ3273	Severe	-18	5.06				2.01
GZ3273	Severe	-16	5.96				1.74
GZ3273	Severe	-12	5.15				4.79
GZ3273	Severe	-8	6				1.62
GZ3273	Severe	-5	4.48				1.62
GZ3273	Severe	-1	4.36				0.31
GZ3273	Severe	17	2.18				0.65
GZ3273	Severe	31	1.48				0.66
GZ3273	Severe	103	0.07				2.28
GZ3273	Severe	179	0.07				2.42
GZ3273	Severe	326	0.36				0.59
GZ3033	Severe	-1	3.25				0.43
GZ3033	Severe	33	0.77				0.78
GZ3033	Severe	91	0.16				1.34
GZ3033	Severe	196	0.11				0.88
GZ86406	Severe	77	2.59				1.48
GZ3130	Severe	76	0.44				1.82
GZ3130	Severe	313	0.43				5.58
GZ3365	Moderate	-12	1.66				3.98
GZ3365	Moderate	102	0.25				0.59
GZ3412	Moderate	-17	2.57				2.03
GZ3412	Moderate	-13	9.53				1.73
GZ3412	Moderate	-2	20.11				0.96
GZ90054	Moderate	92	0.12				7.85
GZ3328	Moderate	32	0.34				1.08
GZ3328	Moderate	95	0.16				0.49
GZ3328	Moderate	95	0.16				0.2
GZ3328	Moderate	182	0.3				0.08
GZ3328	Moderate	325	0.87				0.09
GZ3394	Moderate	-26	0.12				1.56
GZ3394	Moderate	-20	0.07				0.34
GZ3394	Moderate	-17	0.14				0.55
GZ3394	Moderate	7	5.18				0.89
GZ3394	Moderate	14	4.34				0.96
GZ3394	Moderate	35	3.98				2.6
GZ3394	Moderate	103	1.21				0.37
GZ3394	Moderate	103	1.21				1.33
GZ3394	Moderate	168	0.86				0.12
GZ3394	Moderate	323	1.21				1.25
GZ3334	Moderate	30	1.62				0.96
GZ3334	Moderate	30	1.62				1.32
GZ3334	Moderate	106	0.03				0.91
GZ3334	Moderate	106	0.03				8.93
GZ3334	Moderate	182	0.05				7.74
GZ3334	Moderate	323	0.26				3.84
GZ3122	Moderate	336	0.6				4.54
GZ3231	Moderate	-14	1.36				0.77
GZ3231	Moderate	-7	1.23				7.86
GZ3231	Moderate	7	0.57				3.26
GZ3231	Moderate	14	0.53				0.05
GZ3231	Moderate	34	0.27				0.91
GZ3231	Moderate	104	0.12				0.46
GZ3231	Moderate	174	0.13				1.18
GZ3231	Moderate	308	0.76				0.48
GZ3231	Moderate	322	0.72				3.98
GZ3451	Moderate	-13	3.33				0.27
GZ3451	Moderate	7	2.08				6.34
GZ3451	Moderate	14	2.06				2.1
GZ2887	Moderate	-16	1.49				9.95
GZ2887	Moderate	-14	1.61				0.5
GZ2887	Moderate	-11	1.47				3.11
GZ2887	Moderate	-6	1.83				1.09
GZ2887	Moderate	77	0.33				3.98
GZ2887	Moderate	335	0.65				1.1
GZ3198	Moderate	78	0.02				1.26
GZ3198	Moderate	340	0.42				36.13
GZ3381	Moderate	31	1.82				1.38
GZ3381	Moderate	31	5.58				0.56
GZ3381	Moderate	103	0.46				0.23
GZ3381	Moderate	179	0.28				0.46
GZ3374	Moderate	7	0.57				0.2
GZ3374	Moderate	13	0.37				0.43
GZ3374	Moderate	30	0.31				1.1
GZ3374	Moderate	86	0.13				1.08
GZ3374	Moderate	175	0.17				5.34
GZ3374	Moderate	318	1.62				3.31
GZ3375	Moderate	5	12.41				10.78
GZ3375	Moderate	14	10.41				0.99
GZ3375	Moderate	33	7.86				1.72
GZ3375	Moderate	84	4.6				0.37
GZ3375	Moderate	173	2.05				0.43
GZ3375	Moderate	316	3.66				0.87
GZ3319	Moderate	-24	0.19				8.74
GZ3319	Moderate	-23	0.25				0.26
GZ3319	Moderate	-20	0.52				0.6
GZ3319	Moderate	-17	1.53
GZ3319	Moderate	-14	1.78
GZ3319	Moderate	-10	1.73
GZ3319	Moderate	-4	1.56
GZ3319	Moderate	7	0.95
GZ3319	Moderate	14	0.68
GZ3319	Moderate	32	0.55
GZ3319	Moderate	105	0.15
GZ3319	Moderate	179	0.14
GZ3319	Moderate	321	0.6
GZ3343	Moderate	-23	0.06
GZ3343	Moderate	-19	0.08
GZ3343	Moderate	-18	0.11
GZ3343	Moderate	-17	0.27
GZ3343	Moderate	-16	0.43
GZ3343	Moderate	-13	1.17
GZ3343	Moderate	-9	1.6
GZ3343	Moderate	-4	1.84
GZ3343	Moderate	7	1.75
GZ3343	Moderate	14	1.34
GZ3343	Moderate	32	0.89
GZ3343	Moderate	105	0.26
GZ3343	Moderate	179	0.22
GZ3343	Moderate	321	0.53
GZ3293	Moderate	-9	2.15
GZ3293	Moderate	-4	3.68
GZ3293	Moderate	-1	5.38
GZ3293	Moderate	87	0.1
GZ3146	Moderate	-11	1.47
GZ3146	Moderate	77	1.43
GZ3146	Moderate	332	0.31
GZ3390	Moderate	-28	0.08
GZ3390	Moderate	-22	0.11
GZ3390	Moderate	-17	1.18
GZ3390	Moderate	7	1.74
GZ3390	Moderate	13	1.93
GZ3390	Moderate	35	1.1
GZ3390	Moderate	108	0.45
GZ3390	Moderate	166	0.42
GZ3170	Moderate	104	0.28
GZ3229	Moderate	340	1.21
GZ3260	Moderate	-9	1.41
GZ3260	Moderate	-5	1.58
GZ3260	Moderate	0	1.73
GZ3260	Moderate	344	2.83
GZ89001	Moderate	88	0.54
GZ3057	Moderate	16	0.86
GZ3057	Moderate	30	0.65
GZ3057	Moderate	81	0.09
GZ3057	Moderate	199	0.18
GZ3057	Moderate	334	1.06
GZ3280	Moderate	-56	2.69
GZ3280	Moderate	-49	103.67
GZ3280	Moderate	-46	129.61
GZ3280	Moderate	-42	172.69
GZ3280	Moderate	-37	127.28
GZ3280	Moderate	-33	114.75
GZ3280	Moderate	-29	105.86
GZ3280	Moderate	-20	87.5
GZ3280	Moderate	-14	68.95
GZ3280	Moderate	5	11.07
GZ3280	Moderate	85	3.4
GZ3280	Moderate	152	2.57
GZ3280	Moderate	294	3.96
GZ3482	Moderate	104	0.01
GZ3131	Moderate	-38	0.13
GZ3131	Moderate	-35	1.8
GZ3131	Moderate	-34	1.55
GZ3131	Moderate	-21	12.87
GZ3131	Moderate	-16	11.2
GZ3131	Moderate	-9	10.05
GZ3131	Moderate	7	4.94
GZ3131	Moderate	14	4.43
GZ3131	Moderate	104	0.33
GZ3131	Moderate	174	0.34
GZ3131	Moderate	320	3.1
GZ3314	Moderate	-30	0.25
GZ3314	Moderate	-28	0.23
GZ3314	Moderate	-23	1.56
GZ3314	Moderate	-14	0.64
GZ3314	Moderate	5	0.48
GZ3314	Moderate	14	0.4
GZ3314	Moderate	103	0.04
GZ3314	Moderate	175	0.04
GZ3263	Moderate	-8	1.49
GZ3263	Moderate	-4	0.7
GZ3263	Moderate	-1	0.21
GZ3263	Moderate	0	0.21
GZ3263	Moderate	82	0.02
GZ3263	Moderate	331	0.3
GZ3436	Moderate	-11	3.11
GZ3436	Moderate	7	2.98
GZ3436	Moderate	13	3.62
GZ3436	Moderate	105	0.17
GZ3436	Moderate	177	0.12
GZ3382	Moderate	33	3.26
GZ3382	Moderate	94	0.39
GZ3182	Moderate	-15	0.52
GZ3182	Moderate	-11	0.47
GZ3182	Moderate	-8	1.49
GZ3182	Moderate	-8	1.75
GZ3182	Moderate	-5	3
GZ3182	Moderate	-1	8.04
GZ3182	Moderate	90	0.17
GZ3182	Moderate	327	0.4
GZ3408	Moderate	-13	0.78
GZ3408	Moderate	-2	7.66
GZ3408	Moderate	9	7.57
GZ3408	Moderate	15	6.86
GZ3408	Moderate	22	6.75
GZ3408	Moderate	27	6.13
GZ3217	Moderate	-25	1.42
GZ3217	Moderate	-21	3.2
GZ3217	Moderate	-15	21.37
GZ3217	Moderate	-11	27.23
GZ3217	Moderate	-10	23.25
GZ3323	Moderate	13	7.69
GZ3323	Moderate	34	6.34
GZ3323	Moderate	40	5.34
GZ3323	Moderate	108	2.12
GZ3323	Moderate	197	0.73
GZ3323	Moderate	347	4.97
GZ3433	Moderate	-22	0.24
GZ3433	Moderate	-18	3.43
GZ3433	Moderate	-15	9.66
GZ3433	Moderate	-12	12.04
GZ3433	Moderate	-9	13.95
GZ3433	Moderate	-1	22.13
GZ3433	Moderate	7	20.75
GZ3433	Moderate	14	18.27
GZ3433	Moderate	106	0.66
GZ3433	Moderate	167	0.36
GZ3209	Moderate	-23	1.5
GZ3209	Moderate	-19	1.43
GZ3209	Moderate	-13	4.07
GZ3209	Moderate	-9	9.91
GZ3209	Moderate	-1	13.95
GZ3209	Moderate	-1	10.64
GZ3209	Moderate	-1	12.97
GZ3344	Moderate	-19	0.33
GZ3344	Moderate	-15	8.14
GZ3344	Moderate	-12	9.11
GZ3344	Moderate	-9	9.42
GZ3344	Moderate	-5	8.74
GZ3344	Moderate	-1	7.99
GZ3344	Moderate	17	4.37
GZ3344	Moderate	31	3.98
GZ3344	Moderate	94	1.14
GZ3344	Moderate	183	3.38
GZ3344	Moderate	326	1.91
GZ88764	Moderate	79	0.17
GZ3GZ7	Moderate	-12	1.35
GZ3GZ7	Moderate	7	22.66
GZ3GZ7	Moderate	23	18.61
GZ3GZ7	Moderate	29	11.99
GZ3GZ7	Moderate	100	2.51
GZ3GZ7	Moderate	205	2.24
GZ3GZ7	Moderate	336	5.29
GZ3173	Moderate	-30	0.04
GZ3173	Moderate	-26	0.06
GZ3173	Moderate	-23	0.05
GZ3173	Moderate	-20	0.08
GZ3173	Moderate	-16	0.04
GZ3173	Moderate	-9	0.05
GZ3173	Moderate	-3	0.03
GZ3173	Moderate	7	0.06
GZ3173	Moderate	13	0.04
GZ3173	Moderate	33	0.05
GZ3173	Moderate	108	0.03
GZ3173	Moderate	179	0.18
GZ3173	Moderate	324	0.52
GZ3379	Moderate	-10	17.91
GZ3379	Moderate	-7	39.63
GZ3379	Moderate	-4	39
GZ3379	Moderate	0	37.71
GZ3379	Moderate	98	4.02
GZ3379	Moderate	185	3.48
GZ3379	Moderate	330	8.43
GZ3223	Moderate	-59	0.25
GZ3223	Moderate	-36	3.89
GZ3223	Moderate	-20	1.18
GZ3223	Moderate	-14	1
GZ3223	Moderate	75	0.11
GZ3223	Moderate	143	0.06
GZ3223	Moderate	296	0.34
GZ3232	Moderate	-14	4
GZ3232	Moderate	-10	4.54
GZ3232	Moderate	-6	4.22
GZ3232	Moderate	7	3.85
GZ3232	Moderate	14	1.63
GZ89075	Moderate	37	0.2
GZ89534	Moderate	77	0.37
GZ89175	Moderate	100	0.11
GZ3911	Moderate	-13	0.06
GZ3911	Moderate	-8	0.14
GZ3911	Moderate	-4	0.92
GZ3911	Moderate	-1	1.85
GZ3911	Moderate	18	1.32
GZ3911	Moderate	37	0.43
GZ3911	Moderate	95	0.31
GZ3911	Moderate	95	0.31
GZ3911	Moderate	193	0.23
GZ3911	Moderate	326	0.69
GZ3210	Moderate	-8	1.52
GZ3210	Moderate	-4	2.53
GZ3210	Moderate	-1	8.57
GZ3362	Moderate	17	1.02
GZ3362	Moderate	31	0.59
GZ3362	Moderate	108	0.07
GZ3362	Moderate	320	0.16
GZ3128	Moderate	-20	1.45
GZ3128	Moderate	-17	1.59
GZ3128	Moderate	-14	2.72
GZ3128	Moderate	-7	43.08
GZ3128	Moderate	-2	31.95
GZ3329	Moderate	100	0.14
GZ3329	Moderate	326	0.43
GZ3366	Moderate	108	1.12
GZ3366	Moderate	320	3.42
GZ3134	Moderate	-8	67.44
GZ3134	Moderate	-8	67.44
GZ3134	Moderate	-1	102.79
GZ3134	Moderate	-1	102.79
GZ3134	Moderate	198	1.59
GZ3214	Moderate	-13	12.22
GZ3214	Moderate	-1	25.96
GZ3214	Moderate	86	0.99
GZ3279	Moderate	-29	1.4
GZ3279	Moderate	-29	1.4
GZ3279	Moderate	-22	1.98
GZ3279	Moderate	-19	3.42
GZ3279	Moderate	-15	3.39
GZ3279	Moderate	-11	3.16
GZ3279	Moderate	-6	3.4
GZ3279	Moderate	-2	2.8
GZ3279	Moderate	7	2.57
GZ3279	Moderate	13	2.34
GZ3279	Moderate	32	0.96
GZ3279	Moderate	112	0.49
GZ3279	Moderate	179	1.65
GZ3279	Moderate	321	2.95
GZ3333	Moderate	-11	0.15
GZ3333	Moderate	90	0.03
GZ3333	Moderate	158	0.08
GZ3333	Moderate	299	0.36
GZ3559	Moderate	16	0.08
GZ3559	Moderate	21	0.95
GZ3559	Moderate	23	3.08
GZ3559	Moderate	56	8.74
GZ3559	Moderate	86	1.95
GZ3559	Moderate	121	1.71
GZ3559	Moderate	189	1.06
GZ3300	Moderate	-12	3.91
GZ3300	Moderate	-7	3.72
GZ3300	Moderate	-4	3.73
GZ3300	Moderate	-2	3.08
GZ3300	Moderate	7	1.38
GZ3300	Moderate	14	2.24
GZ87335	Moderate	94	0.07
GZ3219	Moderate	-11	2.86
GZ3219	Moderate	-5	3.07
GZ3219	Moderate	0	2.5
GZ3219	Moderate	84	0.09
GZ3396	Moderate	330	1.81
GZ3003	Moderate	-29	0.47
GZ3003	Moderate	-4	2.46
GZ3003	Moderate	328	0.52
GZ3208	Moderate	-29	0.1
GZ3208	Moderate	-25	0.06
GZ3208	Moderate	-21	1.67
GZ3208	Moderate	-19	0.19
GZ3208	Moderate	-16	1.21
GZ3208	Moderate	-7	1.83
GZ3208	Moderate	-3	1.64
GZ3208	Moderate	7	1.77
GZ3208	Moderate	13	1.29
GZ3208	Moderate	33	0.91
GZ3208	Moderate	94	0.34
GZ3208	Moderate	94	0.34
GZ3208	Moderate	179	0.2
GZ3208	Moderate	312	9.21
GZ3220	Moderate	-16	1.68
GZ3220	Moderate	-10	1.38
GZ3220	Moderate	-2	1.13
GZ3220	Moderate	93	1.12
GZ3220	Moderate	326	1.07
GZ3031	Moderate	-1	0.98
GZ3031	Moderate	33	0.46
GZ3031	Moderate	91	0.65
GZ3031	Moderate	91	0.65
GZ3031	Moderate	196	1.12
GZ3031	Moderate	327	4.48
GZ3274	Moderate	-24	0.34
GZ3274	Moderate	-20	0.52
GZ3274	Moderate	-14	1.76
GZ3274	Moderate	-14	1.48
GZ3274	Moderate	-10	1.59
GZ3274	Moderate	-4	2.31
GZ3274	Moderate	3	0.74
GZ3274	Moderate	12	1.44
GZ3274	Moderate	12	1.43
GZ3274	Moderate	19	1.73
GZ3274	Moderate	25	1.69
GZ3274	Moderate	113	0.07
GZ3274	Moderate	319	0.84
GZ3388	Moderate	-23	0.14
GZ3388	Moderate	-22	0.18
GZ3388	Moderate	-4	7.04
GZ3388	Moderate	7	6.17
GZ3388	Moderate	13	6.4
GZ3388	Moderate	32	2.6
GZ3388	Moderate	109	0.78
GZ3388	Moderate	181	0.84
GZ3388	Moderate	320	1.59
GZ3251	Moderate	-14	11.14
GZ3251	Moderate	-10	1.47
GZ3251	Moderate	-4	8.93
GZ3251	Moderate	-1	11.71
GZ3251	Moderate	94	1.52
GZ3251	Moderate	347	3.57
GZ88592	Moderate	80	0.14
GZ89347	Moderate	84	0.49
GZ3351	Moderate	17	3.66
GZ3351	Moderate	31	2.03
GZ3351	Moderate	103	0.36
GZ3351	Moderate	189	0.23
GZ3351	Moderate	326	0.83
GZ3423	Moderate	-25	1.83
GZ3423	Moderate	7	1.97
GZ3423	Moderate	13	2.32
GZ3423	Moderate	33	1.18
GZ3423	Moderate	101	0.18
GZ3423	Moderate	166	0.23
GZ3423	Moderate	321	0.61
GZ3185	Moderate	102	0.03
GZ3185	Moderate	339	0.22
GZ3399	Moderate	-24	1.79
GZ3399	Moderate	-11	4.95
GZ3399	Moderate	7	4.17
GZ3399	Moderate	14	3.79
GZ3399	Moderate	34	2.1
GZ3399	Moderate	104	0.54
GZ3399	Moderate	174	0.46
GZ3399	Moderate	322	0.87
GZ3331	Moderate	-18	0.06
GZ3331	Moderate	-17	0.46
GZ3331	Moderate	-14	0.6
GZ3331	Moderate	-12	3.27
GZ3331	Moderate	-11	4.12
GZ3331	Moderate	-4	4.31
GZ3331	Moderate	0	2.61
GZ3331	Moderate	38	1.1
GZ3331	Moderate	111	0.45
GZ3331	Moderate	181	0.33
GZ3178	Moderate	-40	0.26
GZ3178	Moderate	-36	0.65
GZ3178	Moderate	-33	2.45
GZ3178	Moderate	-30	9.08
GZ3178	Moderate	-26	11.87
GZ3178	Moderate	-19	12.61
GZ3178	Moderate	-14	12.7
GZ3178	Moderate	-8	2.65
GZ3178	Moderate	7	4.42
GZ3178	Moderate	35	1.26
GZ3178	Moderate	102	0.25
GZ3178	Moderate	163	0.24
GZ3233	Moderate	77	0.05
GZ3233	Moderate	336	0.16
GZ3387	Moderate	102	0.04
GZ3321	Moderate	-20	0.46
GZ3321	Moderate	-19	1.07
GZ3321	Moderate	-16	6.09
GZ3321	Moderate	-13	6.68
GZ3321	Moderate	-10	7.38
GZ3321	Moderate	17	2.53
GZ3321	Moderate	31	1.73
GZ3321	Moderate	103	0.28
GZ3321	Moderate	179	0.12
GZ3321	Moderate	323	0.78
GZ3230	Moderate	-11	12.2
GZ3230	Moderate	-7	13.68
GZ3230	Moderate	-1	10.47
GZ3262	Moderate	-19	12.39
GZ3262	Moderate	-15	37.31
GZ3262	Moderate	-12	43.8
GZ3262	Moderate	-5	41.58
GZ3262	Moderate	20	18.52
GZ3262	Moderate	34	9.95
GZ3262	Moderate	112	2.92
GZ3262	Moderate	181	1.52
GZ3262	Moderate	336	2.06
GZ3435	Moderate	-11	1.53
GZ3435	Moderate	-8	2.23
GZ3435	Moderate	-6	5.75
GZ3435	Moderate	-1	4.66
GZ3435	Moderate	17	0.75
GZ3435	Moderate	31	0.96
GZ3435	Moderate	103	0.34
GZ3435	Moderate	184	0.4
GZ3435	Moderate	338	0.65
GZ3370	Moderate	93	0.54
GZ3370	Moderate	326	0.83
GZ3325	Moderate	92	0.98
GZ3325	Moderate	328	6.43
GZ89330	Moderate	89	0.27
GZ3110	Moderate	93	0.09
GZ3110	Moderate	326	0.22
GZ3296	Moderate	-8	3.63
GZ3296	Moderate	-4	5.84
GZ3296	Moderate	7	9.26
GZ3296	Moderate	14	1.27
GZ3296	Moderate	107	0.08
GZ89339	Moderate	16	0.52
GZ89339	Moderate	30	0.66
GZ89339	Moderate	114	0.38
GZ3077	Moderate	-17	0.3
GZ3077	Moderate	84	1.04
GZ3239	Moderate	-10	1.06
GZ3239	Moderate	-6	6.67
GZ3239	Moderate	0	6.64
GZ3239	Moderate	86	0.48
GZ3216	Moderate	-22	0.03
GZ3216	Moderate	-18	0.15
GZ3216	Moderate	-12	3.87
GZ3216	Moderate	-11	4.14
GZ3216	Moderate	-8	7.07
GZ3216	Moderate	-4	10.51
GZ3216	Moderate	17	9.88
GZ3216	Moderate	31	7.85
GZ3216	Moderate	103	1.65
GZ3216	Moderate	185	1.13
GZ3204	Moderate	-13	1.45
GZ3204	Moderate	-10	0.96
GZ3204	Moderate	-1	5.55
GZ3204	Moderate	86	0.27
GZ3204	Moderate	330	0.53
GZ3264	Moderate	-11	0.39
GZ3264	Moderate	-7	0.43
GZ3264	Moderate	-4	0.04
GZ3264	Moderate	-1	0.07
GZ3264	Moderate	0	0.35
GZ3264	Moderate	89	0.02
GZ3264	Moderate	330	0.46
GZ3445	Moderate	-17	0.83
GZ3445	Moderate	7	0.88
GZ3445	Moderate	13	0.96
GZ3445	Moderate	32	0.37
GZ3445	Moderate	109	0.09
GZ3445	Moderate	176	0.1
GZ3445	Moderate	323	0.25
GZ3133	Moderate	-8	1.17
GZ3133	Moderate	-8	1.17
GZ3133	Moderate	-1	23
GZ3133	Moderate	-1	23
GZ3133	Moderate	35	36.13
GZ3133	Moderate	84	4.9
GZ3133	Moderate	84	4.9
GZ3133	Moderate	196	1.11
GZ3268	Moderate	329	7.16
GZ3172	Moderate	-21	0.43
GZ3172	Moderate	102	1.66
GZ3172	Moderate	325	0.85
GZ89555	Moderate	14	22.75
GZ89555	Moderate	28	20.28
GZ89557	Moderate	16	3.79
GZ89557	Moderate	30	2.28
GZ3142	Moderate	-13	1.45
GZ3142	Moderate	84	0.25
GZ3186	Moderate	76	0.05
GZ3186	Moderate	336	0.28
GZ89174	Moderate	86	0.3
GZ3297	Moderate	-1	2.57
GZ33GZ	Moderate	17	1.22
GZ33GZ	Moderate	31	1.08
GZ33GZ	Moderate	87	0.37
GZ33GZ	Moderate	335	2.15
GZ3380	Moderate	30	2.42
GZ3380	Moderate	91	0.53
GZ3380	Moderate	91	0.53
GZ3380	Moderate	182	0.48
GZ3380	Moderate	323	0.43
GZ3143	Moderate	-7	1.46
GZ3143	Moderate	90	0.1
GZ3143	Moderate	98	0.75
GZ3301	Moderate	-8	2.3
GZ3301	Moderate	-3	2.16
GZ3301	Moderate	7	1.35
GZ3301	Moderate	13	0.81
GZ3301	Moderate	33	0.48
GZ3301	Moderate	126	0.18
GZ3301	Moderate	182	0.27
GZ88869	Moderate	84	0.1
GZ3432	Moderate	-12	0.31
GZ3432	Moderate	-8	1.72
GZ3432	Moderate	-5	1.89
GZ3432	Moderate	-2	1.94
GZ3432	Moderate	18	1.46
GZ3432	Moderate	39	1.08
GZ3432	Moderate	106	0.53
GZ3432	Moderate	182	0.35
GZ3432	Moderate	323	0.7
GZ3156	Moderate	-14	0.32
GZ3156	Moderate	-9	0.9
GZ3156	Moderate	85	0.04
GZ3152	Moderate	-10	7.4
GZ3152	Moderate	-4	41.98
GZ3152	Moderate	80	1.85
GZ3152	Moderate	339	3.68
GZ3055	Moderate	18	0.75
GZ3055	Moderate	30	0.59
GZ3055	Moderate	36	0.46
GZ3438	Moderate	-20	1.7
GZ3438	Moderate	7	0.77
GZ3438	Moderate	14	1.16
GZ90746	Moderate	26	3.67
GZ3308	Moderate	7	0.69
GZ3308	Moderate	14	0.58
GZ3308	Moderate	30	0.43
GZ3308	Moderate	107	0.22
GZ3308	Moderate	181	0.26
GZ3308	Moderate	321	0.8
GZ3022	Moderate	-18	0.26
GZ3022	Moderate	0	1.19
GZ3022	Moderate	27	0.53
GZ3022	Moderate	34	0.5
GZ3022	Moderate	58	0.6
GZ3022	Moderate	131	0.45
GZ3022	Moderate	194	0.6
GZ3022	Moderate	342	2.57
GZ89843	Moderate	116	0.06
GZ3286	Moderate	-7	0.08
GZ3286	Moderate	117	0.19
GZ3010	Moderate	-13	0.33
GZ3010	Moderate	-8	0.13
GZ3010	Moderate	0	3.84
GZ3010	Moderate	79	1.04
GZ3136	Moderate	25	0.58
GZ3136	Moderate	31	0.49
GZ3136	Moderate	51	0.43
GZ3136	Moderate	97	0.21
GZ3136	Moderate	195	0.24
GZ3136	Moderate	341	1.26
GZ3457	Moderate	-20	1.49
GZ3457	Moderate	-14	0.57
GZ3457	Moderate	7	1.39
GZ3457	Moderate	13	4.08
GZ3457	Moderate	35	1.38
GZ3457	Moderate	105	0.38
GZ3457	Moderate	166	0.57
GZ3303	Moderate	-14	1.52
GZ3303	Moderate	-7	1.08
GZ3303	Moderate	-4	0.84
GZ3303	Moderate	-3	0.96
GZ3303	Moderate	-2	0.98
GZ3303	Moderate	12	0.55
GZ3215	Moderate	-20	0.04
GZ3215	Moderate	-16	3.77
GZ3215	Moderate	-10	8.35
GZ3215	Moderate	-7	7.79
GZ3215	Moderate	-3	7.21
GZ3215	Moderate	-1	4.63
GZ3215	Moderate	21	0.12
GZ3215	Moderate	28	4.6
GZ3215	Moderate	47	1.72
GZ3215	Moderate	103	1.47
GZ3215	Moderate	103	1.47
GZ3215	Moderate	188	1.32
GZ3215	Moderate	321	1.28
GZ3315	Moderate	-27	1.48
GZ3315	Moderate	-25	1.54
GZ3315	Moderate	-20	3.86
GZ3315	Moderate	-17	6.31
GZ3315	Moderate	-13	10.77
GZ3315	Moderate	-8	10.97
GZ3315	Moderate	7	6.84
GZ3315	Moderate	13	5.19
GZ3315	Moderate	87	0.48
GZ89609	Moderate	116	0.59
GZ3389	Moderate	-25	9.27
GZ3389	Moderate	-21	17.92
GZ3389	Moderate	-10	34.59
GZ3389	Moderate	-7	37.63
GZ3389	Moderate	7	3.03
GZ3389	Moderate	14	4.63
GZ3389	Moderate	34	3.11
GZ3389	Moderate	104	0.47
GZ3389	Moderate	185	0.3
GZ3389	Moderate	324	2.59
GZ3202	Moderate	-32	0.01
GZ3202	Moderate	-28	1.6
GZ3202	Moderate	-25	0.94
GZ3202	Moderate	-22	0.7
GZ3202	Moderate	-20	1.12
GZ3202	Moderate	-18	0.63
GZ3202	Moderate	-13	0.78
GZ3202	Moderate	-10	0.67
GZ3202	Moderate	-3	1.63
GZ3202	Moderate	7	0.89
GZ3202	Moderate	13	0.32
GZ3226	Moderate	-16	0.06
GZ3226	Moderate	-2	3.12
GZ3226	Moderate	90	0.53
GZ3226	Moderate	326	0.59
GZ3141	Moderate	-1	3.3
GZ3141	Moderate	84	0.13
GZ3141	Moderate	337	0.11
GZ3169	Moderate	104	0.13
GZ88972	Moderate	93	2.11
GZ3168	Moderate	-12	0.09
GZ3168	Moderate	-9	0.15
GZ3168	Moderate	-4	0.45
GZ3168	Moderate	203	0.23
GZ89232	Moderate	82	0.14
GZ3GZ3	Moderate	-11	3.83
GZ3GZ3	Moderate	16	2.31
GZ3GZ3	Moderate	32	1.33
GZ3GZ3	Moderate	97	0.54
GZ3GZ3	Moderate	188	0.2
GZ3012	Moderate	-23	0.07
GZ3012	Moderate	-15	0.84
GZ3012	Moderate	-12	2.24
GZ3012	Moderate	-5	4.53
GZ3012	Moderate	29	2.01
GZ3012	Moderate	102	0.47
GZ3012	Moderate	186	0.36
GZ3250	Moderate	-23	1.39
GZ3250	Moderate	-19	0.36
GZ3250	Moderate	-14	1.98
GZ3250	Moderate	-13	4
GZ3250	Moderate	-9	5.61
GZ3250	Moderate	-5	8.23
GZ3250	Moderate	-1	26.67
GZ3250	Moderate	2	14.98
GZ3250	Moderate	11	14.37
GZ3250	Moderate	18	22.03
GZ3313	Moderate	-16	1.59
GZ3313	Moderate	-15	1.61
GZ3313	Moderate	-12	3
GZ3313	Moderate	-9	4.66
GZ3313	Moderate	-6	4.45
GZ3313	Moderate	-2	5.14
GZ3313	Moderate	4	4.95
GZ3313	Moderate	18	2.96
GZ3313	Moderate	24	2.34
GZ3313	Moderate	98	0.14
GZ3207	Moderate	-31	0.09
GZ3207	Moderate	-28	0.22
GZ3207	Moderate	-27	0.36
GZ3207	Moderate	-21	1.01
GZ3207	Moderate	-17	0.9
GZ3207	Moderate	-13	1
GZ3207	Moderate	-10	0.79
GZ3207	Moderate	7	0.62
GZ3207	Moderate	31	0.2
GZ3207	Moderate	103	0.1
GZ3207	Moderate	177	0.17
GZ3447	Moderate	-11	1.66
GZ3447	Moderate	8	14.38
GZ3447	Moderate	46	10.78
GZ3447	Moderate	113	1.64
GZ3447	Moderate	183	1.04
GZ3335	Moderate	18	0.1
GZ3335	Moderate	32	0.12
GZ3335	Moderate	104	0.07
GZ3335	Moderate	182	0.12
GZ3335	Moderate	329	0.67
GZ32GZ	Moderate	-25	1.46
GZ32GZ	Moderate	-21	0.18
GZ32GZ	Moderate	-15	2
GZ32GZ	Moderate	-11	2.06
GZ32GZ	Moderate	-7	2.21
GZ32GZ	Moderate	-4	3.28
GZ3177	Moderate	-30	0.09
GZ3177	Moderate	-30	0.09
GZ3177	Moderate	-24	0.31
GZ3177	Moderate	-24	0.31
GZ3177	Moderate	-14	1.37
GZ3177	Moderate	-14	1.37
GZ3177	Moderate	7	0.38
GZ3177	Moderate	7	0.38
GZ3177	Moderate	13	1.77
GZ3177	Moderate	13	1.77
GZ3177	Moderate	31	0.08
GZ3177	Moderate	96	0.02
GZ3177	Moderate	96	0.02
GZ3177	Moderate	179	0.03
GZ3371	Moderate	-28	0.43
GZ3371	Moderate	-16	8.4
GZ3371	Moderate	-8	12.43
GZ3371	Moderate	7	2.21
GZ3371	Moderate	13	10.28
GZ3371	Moderate	33	3.98
GZ3371	Moderate	84	0.94
GZ3371	Moderate	177	0.44
GZ3371	Moderate	309	0.37
GZ3GZ2	Moderate	-4	1.86
GZ3GZ2	Moderate	16	1.35
GZ3GZ2	Moderate	32	1.25
GZ3GZ2	Moderate	97	0.41
GZ3GZ2	Moderate	188	0.39
GZ3345	Moderate	-23	0.07
GZ3345	Moderate	-19	0.08
GZ3345	Moderate	-16	0.18
GZ3345	Moderate	-13	0.35
GZ3345	Moderate	-10	1.17
GZ3345	Moderate	-2	2.86
GZ3345	Moderate	7	1.89
GZ3345	Moderate	14	1.77
GZ3345	Moderate	32	0.96
GZ3345	Moderate	105	0.15
GZ3345	Moderate	179	0.17
GZ3345	Moderate	321	0.6
GZ3312	Moderate	30	0.78
GZ3312	Moderate	100	0.1
GZ3312	Moderate	342	0.33
GZ89841	Moderate	85	9.85
GZ3045	Moderate	79	1.22
GZ3045	Moderate	335	0.87
GZ3125	Moderate	31	0.09
GZ3125	Moderate	326	0.49
GZ3109	Moderate	-21	5.24
GZ3109	Moderate	-17	7.13
GZ3109	Moderate	-11	4.49
GZ3109	Moderate	-5	4.99
GZ3109	Moderate	7	4.21
GZ3109	Moderate	14	2.51
GZ3109	Moderate	34	1.09
GZ3109	Moderate	106	0.31
GZ3109	Moderate	176	0.22
GZ3109	Moderate	322	1.06
GZ3153	Moderate	-21	0.32
GZ3153	Moderate	-18	1.4
GZ3153	Moderate	-1	1.42
GZ3153	Moderate	102	1.98
GZ3153	Moderate	325	0.75
GZ3327	Moderate	32	1.32
GZ3327	Moderate	110	0.43
GZ3327	Moderate	325	2.01
GZ3138	Moderate	12	1.72
GZ3138	Moderate	24	1.44
GZ3138	Moderate	30	1.34
GZ3404	Moderate	-24	1.38
GZ3404	Moderate	-20	1.13
GZ3404	Moderate	-18	1.23
GZ3404	Moderate	-14	1.35
GZ3404	Moderate	7	1.17
GZ3404	Moderate	14	1.03
GZ3404	Moderate	35	0.56
GZ3404	Moderate	103	0.23
GZ3404	Moderate	177	0.24
GZ3404	Moderate	323	0.59
GZ3034	Moderate	26	1.03
GZ3034	Moderate	32	0.91
GZ3034	Moderate	91	0.16
GZ3034	Moderate	196	0.11
GZ3227	Moderate	-18	0.12
GZ3227	Moderate	-6	0.84
GZ3227	Moderate	5	0.84
GZ3227	Moderate	49	0.37
GZ3227	Moderate	123	0.58
GZ3227	Moderate	207	0.59
GZ3227	Moderate	329	2.54
GZ3278	Moderate	-22	0.21
GZ3278	Moderate	-3	38.14
GZ3278	Moderate	32	8.93
GZ3269	Moderate	-8	5.36
GZ3269	Moderate	-4	9.54
GZ3269	Moderate	-1	3.72
GZ3269	Moderate	0	17.65
GZ3269	Moderate	15	9.35
GZ3269	Moderate	25	9.7
GZ3269	Moderate	32	7.74
GZ3269	Moderate	123	1.18
GZ3269	Moderate	192	0.88
GZ3442	Moderate	-24	0.4
GZ3442	Moderate	-18	6.24
GZ3442	Moderate	-14	27.57
GZ3442	Moderate	-12	39.44
GZ3442	Moderate	13	56.08
GZ3442	Moderate	93	11.45
GZ3442	Moderate	319	13.74
GZ3117	Moderate	-11	0.38
GZ3117	Moderate	86	0.09
GZ3117	Moderate	330	0.36
GZ3456	Moderate	-16	4.71
GZ3456	Moderate	7	1.02
GZ3456	Moderate	13	0.87
GZ3456	Moderate	109	0.12
GZ3456	Moderate	323	0.56
GZ3196	Mild	18	0.04
GZ3196	Mild	349	0.52
GZ3162	Mild	40	3.31
GZ3162	Mild	46	0.99
GZ3162	Mild	64	0.75
GZ3162	Mild	110	0.46
GZ3162	Mild	208	0.54
GZ3356	Mild	-7	0.1
GZ3356	Mild	28	0.21
GZ3356	Mild	35	0.23
GZ3356	Mild	56	0.26
GZ3356	Mild	124	0.21
GZ3356	Mild	198	0.2
GZ3356	Mild	335	0.63
GZ3020	Mild	-9	15.1
GZ3020	Mild	-8	6.3
GZ3020	Mild	-3	16.68
GZ3020	Mild	16	18.07
GZ3020	Mild	77	2.52
GZ3020	Mild	204	1.48
GZ3020	Mild	339	1.53
GZ3132	Mild	102	0.06
GZ3132	Mild	325	0.26
GZ3228	Mild	-12	0.2
GZ3228	Mild	0	0.52
GZ3228	Mild	10	0.35
GZ3228	Mild	27	0.32
GZ3228	Mild	87	0.18
GZ3228	Mild	213	0.23
GZ3118	Mild	80	0.11
GZ3118	Mild	339	0.78
GZ89346	Mild	86	0.98
GZ88809	Mild	85	0.39
GZ88809	Mild	327	0.76
GZ3078	Mild	76	0.07
GZ3078	Mild	336	0.4
GZ87443	Mild	81	0.37
GZ2976	Mild	82	1.25
GZ2976	Mild	348	0.57

## Sheet: Fig.1b
PatientID	Symptom	Follow-up(days)	RBD-IgA (COI)				1-m	3-m	6-m	12-m
GZ3090	Severe	-19	35.25				80.75	0.56	14.75	2.45
GZ3090	Severe	-15	25.82				5.81	1.83	6.11	0.21					1-m	3-m	6-m	12-m		Table Analyzed	IgA-stats			Table Analyzed	IgA-stats		Table Analyzed	IgA-stats
GZ3090	Severe	-8	17.36				3	0.1	10.45	1.31				Number of values	271	170	81	103		Column A	1-m			Column B	3-m		Column C	6-m
GZ3090	Severe	7	13.02				0.43	0.31	1.9	0.17										vs	vs			vs	vs		vs	vs
GZ3090	Severe	13	6.11				6.7	2.88	1.1	0.17				Minimum	0.17	0.08	0.2	0.05		Column B	3-m			Column C	6-m		Column D	12-m
GZ3376	Severe	91	1.91				2.85	2.86	1.03	0.53				25% Percentile	1.84	0.605	0.845	0.17
GZ3376	Severe	331	0.47				11.5	0.7	18.63	0.17				Median	3.29	1.305	1.61	0.35		Unpaired t test with Welch's correction				Unpaired t test with Welch's correction			Unpaired t test with Welch's correction
GZ3119	Severe	-15	0.38				3.03	0.69	29.71	1.18				75% Percentile	9.9	2.713	3.135	0.62		P value	< 0.0001			P value	0.733		P value	< 0.0001
GZ3119	Severe	-7	98.78				0.34	0.16	1.02	0.74				Maximum	92.25	50.69	29.71	3.81		P value summary	***			P value summary	ns		P value summary	***
GZ3119	Severe	-6	110.63				3.57	1.32	0.87	0.35										Are means signif. different? (P < 0.05)	Yes			Are means signif. different? (P < 0.05)	No		Are means signif. different? (P < 0.05)	Yes
GZ3119	Severe	-4	39.13				25.42	0.4	0.42	0.35				Mean	9.283	3.234	3.491	0.5697		One- or two-tailed P value?	Two-tailed			One- or two-tailed P value?	Two-tailed		One- or two-tailed P value?	Two-tailed
GZ2901	Severe	-19	4.33				19.56	0.16	0.78	0.17				Std. Deviation	14.37	6.39	5.123	0.6692		Welch-corrected t, df	t=6.043 df=403			Welch-corrected t, df	t=0.3417 df=192		Welch-corrected t, df	t=5.098 df=82
GZ2901	Severe	-16	10.25				0.61	0.88	1.16	0.48				Std. Error	0.8727	0.4901	0.5692	0.06594
GZ2901	Severe	-13	19.82				38.47	3.76	3.86	0.19
GZ2901	Severe	-11	22.64				0.43	2.71	0.41	0.6				Lower 95% CI of mean	7.565	2.267	2.358	0.4389
GZ2901	Severe	-7	19.51				0.42	0.93	0.5	1.15				Upper 95% CI of mean	11	4.202	4.624	0.7005
GZ3256	Severe	-28	1.28				5.1	0.55	0.45	0.34
GZ3256	Severe	-23	1.32				4.24	0.44	0.82	0.3				Sum	2516	549.8	282.8	58.68
GZ3256	Severe	-20	53.13				25.9	0.34	0.82	0.05
GZ3256	Severe	-17	51.79				1.65	5.57	2.49	1.93
GZ3256	Severe	-15	55.73				1.19	0.18	5.36	2.48
GZ3256	Severe	-7	0.26				13.02	8.36	5.17	0.27
GZ3256	Severe	7	44.27				44.27	0.96	2.68	0.3
GZ3256	Severe	14	37.72				73.53	21.4	4.38	1.19
GZ3256	Severe	84	21.4				9.67	0.82	13.18	0.31
GZ3256	Severe	179	13.18				2.85	3.08	1.12	0.25
GZ3256	Severe	321	2.48				34.08	8.17	0.64	0.37
GZ3183	Severe	-35	1.32				5.37	1.45	0.97	0.55
GZ3183	Severe	-28	3.01				25.43	0.39	1.61	0.14
GZ3183	Severe	-25	6.82				2.68	3.82	1.39	0.8
GZ3183	Severe	-21	5.99				32.1	1.31	8.85	0.36
GZ3183	Severe	-16	7.41				42.28	1.28	0.95	0.31
GZ3183	Severe	-12	6.29				14.65	1.28	2.54	0.42
GZ3183	Severe	307	0.17				0.37	10.52	1.67	0.25
GZ3183	Severe	10	2.07				52.83	11.83	3.14	0.74
GZ3183	Severe	14	1.78				2.98	0.2	5.75	0.14
GZ3363	Severe	-32	1.17				1.43	5.85	2.38	0.22
GZ3363	Severe	0	80.75				5.61	14.38	11.13	0.05
GZ3363	Severe	7	73.53				2.72	0.34	4.76	1.08
GZ3363	Severe	12	62.42				2.67	2.16	2.25	0.84
GZ3326	Severe	-15	12.92				5.2	0.49	0.74	0.22
GZ3326	Severe	-12	31.53				2.84	0.37	2.26	0.62
GZ3326	Severe	-9	33.79				3.08	16.81	2.22	1.79
GZ3326	Severe	-6	38.26				4.92	35.14	1.06	2.65
GZ3326	Severe	-2	43.64				53.74	0.62	3.03	0.38
GZ3326	Severe	16	15.93				46.45	0.32	1.86	0.1
GZ3326	Severe	30	6.08				0.59	0.1	0.92	0.15
GZ3326	Severe	100	2.25				10.54	0.32	0.56	0.41
GZ3326	Severe	182	2.26				2.27	0.59	3.35	0.62
GZ3326	Severe	328	0.09				1.94	3.66	0.25	0.19
GZ2929	Severe	-22	1.11				5.55	0.25	1.43	1.64
GZ2929	Severe	-21	1.13				26.24	5.17	10.19	0.35
GZ2929	Severe	-18	4.71				7.36	0.24	1.59	0.35
GZ2929	Severe	-16	14.75				2.91	3.46	3.13	1.01
GZ2929	Severe	-13	22.09				26.83	1.43	1.93	0.19
GZ2929	Severe	-8	23.83				9.9	0.85	2.9	0.16
GZ2929	Severe	-2	23.06				1.69	0.15	2.17	0.17
GZ2929	Severe	30	3.17				3.5	4.71	2.07	0.44
GZ2929	Severe	84	0.82				70.34	4.15	1.18	0.56
GZ2929	Severe	198	0.74				1.01	3.49	20.05	0.08
GZ3426	Severe	-19	2.64				1.16	0.53	1.24	0.17
GZ3426	Severe	-15	10.02				25.99	1.91	2.17	0.09
GZ3426	Severe	-8	12.33				31.86	0.77	1.54	0.12
GZ3426	Severe	-2	11.56				2.9	0.21	0.79	0.2
GZ3426	Severe	7	9.67				9.92	0.21	16.35	1.13
GZ3426	Severe	13	10				14.37	2.32	0.62	0.13
GZ3426	Severe	88	3.46				14.37	2.32	0.33	0.4
GZ3426	Severe	178	2.68				2.28	0.89	0.99	0.41
GZ3426	Severe	319	0.48				8.75	0.73	0.69	0.22
GZ3191	Severe	-38	1.11				3.91	1.63	1.81	0.07
GZ3191	Severe	-31	5.13				13.88	1.53	0.74	0.07
GZ3191	Severe	-21	29.93				2.07	3.13	1.83	0.09
GZ3191	Severe	-17	21.48				3.65	0.35	1.18	0.47
GZ3191	Severe	7	2.85				1.6	0.72	1.97	0.2
GZ3191	Severe	13	2.55				2.07	1.67	0.73	0.09
GZ3411	Severe	-18	11.73				2.56	0.84	0.71	0.13
GZ3411	Severe	-11	86.52				0.32	1.54	1.1	0.52
GZ3411	Severe	-8	64.9				24.77	3.26	5.81	0.24
GZ3411	Severe	7	34.08				62.42	0.45	1.18	0.47
GZ3411	Severe	14	24.95				1.2	0.45	0.69	0.44
GZ3411	Severe	32	16.89				1.14	2.25	0.2	0.53
GZ3411	Severe	105	5.23				2.84	2.54		1.69
GZ3411	Severe	175	3.86				0.57	2.54		0.08
GZ3322	Severe	-30	1.06				6.11	1.54		0.77
GZ3322	Severe	-29	2.64				10	1.54		0.05
GZ3322	Severe	-26	6.66				2.55	34.08		0.23
GZ3322	Severe	-23	10.8				6.1	2.53		0.06
GZ3322	Severe	-21	9.38				24.14	2.53		0.23
GZ3322	Severe	-17	8.23				2.46	26.11		0.1
GZ3322	Severe	-9	6.54				12.76	2.62		0.44
GZ3322	Severe	7	5.37				30.78	1.04		2.27
GZ3322	Severe	13	6.1				2.24	1.62		0.21
GZ2930	Severe	-22	0.23				3.29	2.12		0.38
GZ2930	Severe	-21	0.43				4.07	0.68		0.24
GZ2930	Severe	-18	1.42				7.39	2.25		2.33
GZ2930	Severe	-16	12.23				0.41	13.22		0.23
GZ2930	Severe	-13	35.1				1.72	1.06		0.94
GZ2930	Severe	-12	77.79				2.72	17.5		0.23
GZ2930	Severe	-8	88.4				29.12	2.72		1.15
GZ2930	Severe	-2	81.41				6.64	0.66		0.43
GZ2930	Severe	84	3.08				1.33	0.22		0.49
GZ2930	Severe	198	1.83				4.61	0.17		0.14
GZ3276	Severe	-17	7.22				5.99	11.47
GZ3276	Severe	-15	22.12				23.78	0.39
GZ3276	Severe	-13	45.11				2.39	0.84
GZ3276	Severe	-11	49.12				6.33	2.01
GZ3276	Severe	-7	55.68				6.33	4.81
GZ3276	Severe	-1	60.82				15.83	0.72
GZ3276	Severe	7	25.43				2.71	0.5
GZ3276	Severe	13	24.14				2.19	0.82
GZ3276	Severe	33	17.95				37.72	1.03
GZ3276	Severe	84	8.17				1.78	1.03
GZ3276	Severe	178	4.38				24.95	0.59
GZ3276	Severe	320	1.15				24.75	0.61
GZ3076	Severe	-41	1.29				0.21	1.6
GZ3076	Severe	-38	1.31				3.24	3.66
GZ3076	Severe	-36	0.69				1.17	1.14
GZ3076	Severe	-35	0.82				5.28	3.31
GZ3076	Severe	-33	1.41				2.35	1.83
GZ3076	Severe	-31	3.05				2.14	1.83
GZ3076	Severe	-24	11.85				4.41	2.3
GZ3076	Severe	-17	10.49				2.41	3.31
GZ3076	Severe	-7	4.41				1.02	0.36
GZ3076	Severe	-2	5.15				39.35	1.3
GZ3076	Severe	0	5.81				7.94	0.08
GZ3076	Severe	7	2.68				24.82	1.09
GZ3076	Severe	10	2.56				2.38	1.34
GZ3076	Severe	13	2.46				7.77	2.17
GZ3076	Severe	16	1.97				20.1	1.43
GZ3076	Severe	19	1.95				5.99	0.21
GZ3076	Severe	22	1.84				0.8	5.23
GZ3076	Severe	25	1.32				5.44	1.6
GZ3121	Severe	-34	1.25				7.46	0.85
GZ3121	Severe	7	32.1				2.41	1.24
GZ3121	Severe	14	24.75				11.15	0.87
GZ3121	Severe	313	1.18				1.56	0.94
GZ88692	Severe	103	0.5				8.45	3.22
GZ3287	Severe	-38	39.08				15.93	1.14
GZ3287	Severe	-36	85.35				1.97	0.89
GZ3287	Severe	-23	108.98				1.7	0.89
GZ3287	Severe	7	42.28				0.59	10.14
GZ3287	Severe	28	56.33				2.29	0.73
GZ3287	Severe	96	34.08				8.79	0.96
GZ3287	Severe	168	29.71				7.93	1.27
GZ3184	Severe	106	1.14				2.84	0.41
GZ3184	Severe	323	0.31				11.06	2.23
GZ3270	Severe	-23	1.09				11.46	2.16
GZ3270	Severe	-20	10.69				4.23	0.35
GZ3270	Severe	-17	20.53				2.11	1.6
GZ3270	Severe	-13	22.88				11.25	0.88
GZ3270	Severe	-10	22.14				13.32	12.33
GZ3270	Severe	-5	19.72				2.52	0.42
GZ3270	Severe	-1	14.13				10.33	1.48
GZ3270	Severe	7	14.65				0.4	15.1
GZ3270	Severe	13	12.76				5.22	0.44
GZ3270	Severe	33	9.04				1.9	0.76
GZ3270	Severe	82	5.57				3.55	4.32
GZ3270	Severe	180	5.75				12.52	2.49
GZ3270	Severe	313	0.74				2.91	4.04
GZ3252	Severe	-28	5.1				0.46	0.48
GZ3252	Severe	-16	1.99				0.28	0.43
GZ3252	Severe	4	0.42				1.95	1.14
GZ3252	Severe	7	0.37				1.06	3.66
GZ3252	Severe	14	0.21				11.98	0.92
GZ3252	Severe	-32	0.52				3.57	1.25
GZ89204	Severe	43977	3.81				0.28	50.69
GZ3393	Severe	-18	1.86				1.84	1.34
GZ3393	Severe	-13	13.28				1.27	1.61
GZ3393	Severe	-8	18.13				23.42	1.71
GZ3393	Severe	-5	11.99				11.29	1.58
GZ3393	Severe	31	2.59				2.24
GZ3393	Severe	105	1.6				0.38
GZ3393	Severe	181	2.38				1.32
GZ3393	Severe	327	0.44				1.4
GZ3341	Severe	-19	2.4				49.05
GZ3341	Severe	-17	3.76				4.88
GZ3341	Severe	-15	7.86				1.35
GZ3341	Severe	-10	73				1.77
GZ3341	Severe	-4	60.21				1.36
GZ3341	Severe	7	52.83				2.13
GZ3341	Severe	13	30.78				0.17
GZ3341	Severe	52	25.27				56.33
GZ3341	Severe	110	15.1				11.83
GZ3341	Severe	185	10.19				7.3
GZ3273	Severe	-22	13.6				3.46
GZ3273	Severe	-21	28.9				20.49
GZ3273	Severe	-18	251.79				12.18
GZ3273	Severe	-16	281.2				6.08
GZ3273	Severe	-12	186.72				3.17
GZ3273	Severe	-8	172.7				3.36
GZ3273	Severe	-5	99.47				3.36
GZ3273	Severe	-1	67.71				1.86
GZ3273	Severe	17	11.46				1.65
GZ3273	Severe	31	5.32				2
GZ3273	Severe	103	0.82				6.84
GZ3273	Severe	179	1.12				4.69
GZ3273	Severe	326	0.41				1.21
GZ3033	Severe	-1	5.02				0.65
GZ3033	Severe	33	1.48				3.42
GZ3033	Severe	91	0.77				0.39
GZ3033	Severe	196	0.62				2.59
GZ86406	Severe	77	2.88				5.32
GZ3130	Severe	76	1.83				1.15
GZ3130	Severe	313	0.35				1.71
GZ3365	Moderate	-12	1.02				2.8
GZ3365	Moderate	102	0.22				1.86
GZ3412	Moderate	-17	1.88				5.84
GZ3412	Moderate	-13	4.79				8.5
GZ3412	Moderate	-2	2.78				2.15
GZ90054	Moderate	92	0.73				7.58
GZ3328	Moderate	32	3.06				0.64
GZ3328	Moderate	95	2.54				45.94
GZ3328	Moderate	95	2.54				4.44
GZ3328	Moderate	182	2.22				5.49
GZ3328	Moderate	325	1.79				0.38
GZ3394	Moderate	-26	0.68				16.89
GZ3394	Moderate	-20	0.32				3.06
GZ3394	Moderate	-17	0.48				1.31
GZ3394	Moderate	7	2.98				2.86
GZ3394	Moderate	14	3.24				2.07
GZ3394	Moderate	35	1.91				22.1
GZ3394	Moderate	103	1.03				0.57
GZ3394	Moderate	103	1.03				5.19
GZ3394	Moderate	168	1.02				0.37
GZ3394	Moderate	323	0.42				2.26
GZ3334	Moderate	30	3.36				7.35
GZ3334	Moderate	30	3.36				0.62
GZ3334	Moderate	106	0.89				0.98
GZ3334	Moderate	106	0.89				2.18
GZ3334	Moderate	182	1.06				3.74
GZ3334	Moderate	323	0.25				17.95
GZ3122	Moderate	336	0.53				9.04
GZ3231	Moderate	-14	6.47				1.48
GZ3231	Moderate	-7	3.57				2.03
GZ3231	Moderate	7	1.43				7.58
GZ3231	Moderate	14	1.17				0.64
GZ3231	Moderate	34	0.91				1.38
GZ3231	Moderate	104	0.36				0.17
GZ3231	Moderate	174	0.42				2.35
GZ3231	Moderate	308	0.17				2.08
GZ3231	Moderate	322	0.14				12.74
GZ3451	Moderate	-13	7.46				0.91
GZ3451	Moderate	7	5.61				5.38
GZ3451	Moderate	14	5.28				2.19
GZ2887	Moderate	-16	1.36				6.32
GZ2887	Moderate	-14	1.43				2.04
GZ2887	Moderate	-11	2.67				5.02
GZ2887	Moderate	-6	4.62				1.4
GZ2887	Moderate	77	2.86				1.91
GZ2887	Moderate	335	0.52				2.27
GZ3198	Moderate	78	0.4				25.22
GZ3198	Moderate	340	0.38				2.42
GZ3381	Moderate	31	1.15				2.36
GZ3381	Moderate	31	1.71				7.8
GZ3381	Moderate	103	0.59				2.41
GZ3381	Moderate	179	0.64				0.92
GZ3374	Moderate	7	2.72				3.79
GZ3374	Moderate	13	2.24				1.48
GZ3374	Moderate	30	1.86				3.09
GZ3374	Moderate	86	0.37				1.1
GZ3374	Moderate	175	0.41				3.63
GZ3374	Moderate	318	0.17				5.84
GZ3375	Moderate	5	4.24				1.11
GZ3375	Moderate	14	2.35				0.92
GZ3375	Moderate	33	2.03				6.76
GZ3375	Moderate	84	1.45				0.69
GZ3375	Moderate	173	0.87				50.11
GZ3375	Moderate	316	0.35				25.27
GZ3319	Moderate	-24	0.3				92.25
GZ3319	Moderate	-23	0.42				3.05
GZ3319	Moderate	-20	1.09				2.03
GZ3319	Moderate	-17	6.58
GZ3319	Moderate	-14	7.2
GZ3319	Moderate	-10	5.79
GZ3319	Moderate	-4	4.51
GZ3319	Moderate	7	2.67
GZ3319	Moderate	14	2.14
GZ3319	Moderate	32	1.31
GZ3319	Moderate	105	0.85
GZ3319	Moderate	179	0.97
GZ3319	Moderate	321	0.27
GZ3343	Moderate	-23	0.71
GZ3343	Moderate	-19	0.72
GZ3343	Moderate	-18	0.73
GZ3343	Moderate	-17	1.23
GZ3343	Moderate	-16	1.9
GZ3343	Moderate	-13	4.78
GZ3343	Moderate	-9	8.82
GZ3343	Moderate	-4	6.88
GZ3343	Moderate	7	5.2
GZ3343	Moderate	14	4.41
GZ3343	Moderate	32	2.86
GZ3343	Moderate	105	1.24
GZ3343	Moderate	179	1.61
GZ3343	Moderate	321	0.3
GZ3293	Moderate	-9	9.09
GZ3293	Moderate	-4	23.49
GZ3293	Moderate	-1	25.18
GZ3293	Moderate	87	3.66
GZ3146	Moderate	-11	1.08
GZ3146	Moderate	77	0.7
GZ3146	Moderate	332	0.09
GZ3390	Moderate	-28	0.43
GZ3390	Moderate	-22	0.91
GZ3390	Moderate	-17	6.05
GZ3390	Moderate	7	2.84
GZ3390	Moderate	13	3.29
GZ3390	Moderate	35	2.27
GZ3390	Moderate	108	2.23
GZ3390	Moderate	166	1.9
GZ3170	Moderate	104	1.3
GZ3229	Moderate	340	0.24
GZ3260	Moderate	-9	1.19
GZ3260	Moderate	-5	2.21
GZ3260	Moderate	0	3
GZ3260	Moderate	344	0.23
GZ89001	Moderate	88	1.43
GZ3057	Moderate	16	1.7
GZ3057	Moderate	30	1.65
GZ3057	Moderate	81	0.44
GZ3057	Moderate	199	0.73
GZ3057	Moderate	334	0.13
GZ3280	Moderate	-56	3.69
GZ3280	Moderate	-49	65.21
GZ3280	Moderate	-46	78.35
GZ3280	Moderate	-42	69.2
GZ3280	Moderate	-37	50.75
GZ3280	Moderate	-33	43.63
GZ3280	Moderate	-29	35.59
GZ3280	Moderate	-20	34.12
GZ3280	Moderate	-14	28.88
GZ3280	Moderate	5	25.9
GZ3280	Moderate	85	14.38
GZ3280	Moderate	152	14.75
GZ3280	Moderate	294	2.45
GZ3482	Moderate	104	0.08
GZ3131	Moderate	-38	1.86
GZ3131	Moderate	-35	1.59
GZ3131	Moderate	-34	1.57
GZ3131	Moderate	-21	8.67
GZ3131	Moderate	-16	8.54
GZ3131	Moderate	-9	5.46
GZ3131	Moderate	7	3.08
GZ3131	Moderate	14	2.41
GZ3131	Moderate	104	1.09
GZ3131	Moderate	174	0.78
GZ3131	Moderate	320	0.34
GZ3314	Moderate	-30	0.37
GZ3314	Moderate	-28	0.35
GZ3314	Moderate	-23	2.27
GZ3314	Moderate	-14	2.35
GZ3314	Moderate	5	1.65
GZ3314	Moderate	14	1.02
GZ3314	Moderate	103	0.61
GZ3314	Moderate	175	0.5
GZ3263	Moderate	-8	1.11
GZ3263	Moderate	-4	1.25
GZ3263	Moderate	-1	0.47
GZ3263	Moderate	0	0.43
GZ3263	Moderate	82	0.18
GZ3263	Moderate	331	0.2
GZ3436	Moderate	-11	2.44
GZ3436	Moderate	7	4.92
GZ3436	Moderate	13	4.07
GZ3436	Moderate	105	0.87
GZ3436	Moderate	177	0.82
GZ3382	Moderate	33	7.58
GZ3382	Moderate	94	0.84
GZ3182	Moderate	-15	0.58
GZ3182	Moderate	-11	0.51
GZ3182	Moderate	-8	2.1
GZ3182	Moderate	-8	2.07
GZ3182	Moderate	-5	7.17
GZ3182	Moderate	-1	10.36
GZ3182	Moderate	90	4.71
GZ3182	Moderate	327	0.56
GZ3408	Moderate	-13	0.61
GZ3408	Moderate	-2	1.44
GZ3408	Moderate	9	1.6
GZ3408	Moderate	15	1.56
GZ3408	Moderate	22	1.27
GZ3408	Moderate	27	1.36
GZ3217	Moderate	-25	1.14
GZ3217	Moderate	-21	2.4
GZ3217	Moderate	-15	9.41
GZ3217	Moderate	-11	7.63
GZ3217	Moderate	-10	7.14
GZ3323	Moderate	13	7.39
GZ3323	Moderate	34	5.38
GZ3323	Moderate	40	3.63
GZ3323	Moderate	108	2.16
GZ3323	Moderate	197	1.81
GZ3323	Moderate	347	1.15
GZ3433	Moderate	-22	1.15
GZ3433	Moderate	-18	39.28
GZ3433	Moderate	-15	62.87
GZ3433	Moderate	-12	45.62
GZ3433	Moderate	-9	49.49
GZ3433	Moderate	-1	59.78
GZ3433	Moderate	7	53.74
GZ3433	Moderate	14	39.35
GZ3433	Moderate	106	10.14
GZ3433	Moderate	167	18.63
GZ3209	Moderate	-23	1.04
GZ3209	Moderate	-19	1.62
GZ3209	Moderate	-13	16.99
GZ3209	Moderate	-9	17.77
GZ3209	Moderate	-1	9.5
GZ3209	Moderate	-1	12.24
GZ3209	Moderate	-1	10.68
GZ3344	Moderate	-19	1.12
GZ3344	Moderate	-15	17.55
GZ3344	Moderate	-12	29.86
GZ3344	Moderate	-9	31.24
GZ3344	Moderate	-5	20.81
GZ3344	Moderate	-1	16.05
GZ3344	Moderate	17	4.23
GZ3344	Moderate	31	2.8
GZ3344	Moderate	94	1.54
GZ3344	Moderate	183	3.35
GZ3344	Moderate	326	0.62
GZ88764	Moderate	79	0.16
GZ3GZ7	Moderate	-12	1.33
GZ3GZ7	Moderate	7	46.45
GZ3GZ7	Moderate	23	23.42
GZ3GZ7	Moderate	29	20.49
GZ3GZ7	Moderate	100	13.22
GZ3GZ7	Moderate	205	5.81
GZ3GZ7	Moderate	336	1.69
GZ3173	Moderate	-30	0.53
GZ3173	Moderate	-26	0.93
GZ3173	Moderate	-23	0.77
GZ3173	Moderate	-20	0.82
GZ3173	Moderate	-16	0.56
GZ3173	Moderate	-9	0.55
GZ3173	Moderate	-3	0.35
GZ3173	Moderate	7	0.59
GZ3173	Moderate	13	0.41
GZ3173	Moderate	33	0.64
GZ3173	Moderate	108	0.35
GZ3173	Moderate	179	1.39
GZ3173	Moderate	324	0.22
GZ3379	Moderate	-10	4.83
GZ3379	Moderate	-7	7.34
GZ3379	Moderate	-4	8.37
GZ3379	Moderate	0	6.7
GZ3379	Moderate	98	1.62
GZ3379	Moderate	185	1.59
GZ3379	Moderate	330	0.41
GZ3223	Moderate	-59	0.41
GZ3223	Moderate	-36	7.2
GZ3223	Moderate	-20	1.48
GZ3223	Moderate	-14	1.02
GZ3223	Moderate	75	0.56
GZ3223	Moderate	143	0.55
GZ3223	Moderate	296	0.21
GZ3232	Moderate	-14	31.41
GZ3232	Moderate	-10	26.14
GZ3232	Moderate	-6	16.77
GZ3232	Moderate	7	10.54
GZ3232	Moderate	14	7.94
GZ89075	Moderate	37	3.79
GZ89534	Moderate	77	0.69
GZ89175	Moderate	100	1.06
GZ3911	Moderate	-13	0.73
GZ3911	Moderate	-8	1.25
GZ3911	Moderate	-4	6.64
GZ3911	Moderate	-1	13.47
GZ3911	Moderate	18	5.22
GZ3911	Moderate	37	1.48
GZ3911	Moderate	95	1.54
GZ3911	Moderate	95	1.54
GZ3911	Moderate	193	1.54
GZ3911	Moderate	326	0.19
GZ3210	Moderate	-8	7.41
GZ3210	Moderate	-4	52.69
GZ3210	Moderate	-1	69.53
GZ3362	Moderate	17	2.11
GZ3362	Moderate	31	1.86
GZ3362	Moderate	108	1.6
GZ3362	Moderate	320	0.3
GZ3128	Moderate	-20	1.09
GZ3128	Moderate	-17	1.44
GZ3128	Moderate	-14	10.95
GZ3128	Moderate	-7	84.11
GZ3128	Moderate	-2	42.95
GZ3329	Moderate	100	17.5
GZ3329	Moderate	326	1.64
GZ3366	Moderate	108	0.88
GZ3366	Moderate	320	0.05
GZ3134	Moderate	-8	29.69
GZ3134	Moderate	-8	29.69
GZ3134	Moderate	-1	34.22
GZ3134	Moderate	-1	34.22
GZ3134	Moderate	198	1.18
GZ3214	Moderate	-13	10.74
GZ3214	Moderate	-1	30.44
GZ3214	Moderate	86	16.81
GZ3279	Moderate	-29	1.04
GZ3279	Moderate	-29	1.04
GZ3279	Moderate	-22	2.29
GZ3279	Moderate	-19	4.24
GZ3279	Moderate	-15	4.45
GZ3279	Moderate	-11	3.22
GZ3279	Moderate	-6	2.99
GZ3279	Moderate	-2	2.57
GZ3279	Moderate	7	2.27
GZ3279	Moderate	13	1.72
GZ3279	Moderate	32	2.07
GZ3279	Moderate	112	2.49
GZ3279	Moderate	179	8.85
GZ3279	Moderate	321	1.19
GZ3333	Moderate	-11	26.26
GZ3333	Moderate	90	4.15
GZ3333	Moderate	158	6.11
GZ3333	Moderate	299	1.31
GZ3559	Moderate	16	0.59
GZ3559	Moderate	21	3.57
GZ3559	Moderate	23	11.29
GZ3559	Moderate	56	92.25
GZ3559	Moderate	86	35.14
GZ3559	Moderate	121	50.69
GZ3559	Moderate	189	20.05
GZ3300	Moderate	-12	124.73
GZ3300	Moderate	-7	89.27
GZ3300	Moderate	-4	72.37
GZ3300	Moderate	-2	61.69
GZ3300	Moderate	7	1.94
GZ3300	Moderate	14	24.82
GZ87335	Moderate	94	3.26
GZ3219	Moderate	-11	1.48
GZ3219	Moderate	-5	1.92
GZ3219	Moderate	0	2.85
GZ3219	Moderate	84	0.39
GZ3396	Moderate	330	0.22
GZ3003	Moderate	-29	0.23
GZ3003	Moderate	-4	1.66
GZ3003	Moderate	328	0.12
GZ3208	Moderate	-29	0.51
GZ3208	Moderate	-25	0.45
GZ3208	Moderate	-21	3.6
GZ3208	Moderate	-19	0.66
GZ3208	Moderate	-16	2.22
GZ3208	Moderate	-7	6.09
GZ3208	Moderate	-3	6.75
GZ3208	Moderate	7	5.55
GZ3208	Moderate	13	2.72
GZ3208	Moderate	33	1.38
GZ3208	Moderate	94	0.45
GZ3208	Moderate	94	0.45
GZ3208	Moderate	179	0.95
GZ3208	Moderate	312	0.17
GZ3220	Moderate	-16	1.12
GZ3220	Moderate	-10	1.15
GZ3220	Moderate	-2	1.55
GZ3220	Moderate	93	1.53
GZ3220	Moderate	326	0.35
GZ3031	Moderate	-1	0.44
GZ3031	Moderate	33	0.17
GZ3031	Moderate	91	0.21
GZ3031	Moderate	91	0.21
GZ3031	Moderate	196	0.33
GZ3031	Moderate	327	0.08
GZ3274	Moderate	-24	0.41
GZ3274	Moderate	-20	1.12
GZ3274	Moderate	-14	1.16
GZ3274	Moderate	-14	1.05
GZ3274	Moderate	-10	1.11
GZ3274	Moderate	-4	1.52
GZ3274	Moderate	3	0.43
GZ3274	Moderate	12	1.2
GZ3274	Moderate	12	1.14
GZ3274	Moderate	19	1.06
GZ3274	Moderate	25	1.4
GZ3274	Moderate	113	0.48
GZ3274	Moderate	319	0.19
GZ3388	Moderate	-23	0.46
GZ3388	Moderate	-22	0.97
GZ3388	Moderate	-4	40.6
GZ3388	Moderate	7	26.24
GZ3388	Moderate	13	29.12
GZ3388	Moderate	32	22.1
GZ3388	Moderate	109	12.33
GZ3388	Moderate	181	11.13
GZ3388	Moderate	320	1.93
GZ3251	Moderate	-14	3.42
GZ3251	Moderate	-10	1.31
GZ3251	Moderate	-4	2.85
GZ3251	Moderate	-1	0.01
GZ3251	Moderate	94	2.25
GZ3251	Moderate	347	0.43
GZ88592	Moderate	80	2.71
GZ89347	Moderate	84	3.82
GZ3351	Moderate	17	11.25
GZ3351	Moderate	31	5.84
GZ3351	Moderate	103	1.6
GZ3351	Moderate	189	1.24
GZ3351	Moderate	326	0.35
GZ3423	Moderate	-25	2.36
GZ3423	Moderate	7	7.36
GZ3423	Moderate	13	6.64
GZ3423	Moderate	33	2.35
GZ3423	Moderate	101	0.66
GZ3423	Moderate	166	1.1
GZ3423	Moderate	321	0.31
GZ3185	Moderate	102	0.17
GZ3185	Moderate	339	0.1
GZ3399	Moderate	-24	1.32
GZ3399	Moderate	-11	4.94
GZ3399	Moderate	7	2.91
GZ3399	Moderate	14	2.38
GZ3399	Moderate	34	2.19
GZ3399	Moderate	104	1.34
GZ3399	Moderate	174	1.16
GZ3399	Moderate	322	0.8
GZ3331	Moderate	-18	0.33
GZ3331	Moderate	-17	0.49
GZ3331	Moderate	-14	3.54
GZ3331	Moderate	-12	25.78
GZ3331	Moderate	-11	30.57
GZ3331	Moderate	-4	45.72
GZ3331	Moderate	0	11.5
GZ3331	Moderate	38	3.09
GZ3331	Moderate	111	4.32
GZ3331	Moderate	181	4.76
GZ3178	Moderate	-40	1.07
GZ3178	Moderate	-36	7.29
GZ3178	Moderate	-33	26.21
GZ3178	Moderate	-30	111.55
GZ3178	Moderate	-26	104.73
GZ3178	Moderate	-19	78.15
GZ3178	Moderate	-14	80.04
GZ3178	Moderate	-8	51.95
GZ3178	Moderate	7	26.83
GZ3178	Moderate	35	25.22
GZ3178	Moderate	102	11.47
GZ3178	Moderate	163	10.45
GZ3233	Moderate	77	0.16
GZ3233	Moderate	336	0.08
GZ3387	Moderate	102	0.39
GZ3321	Moderate	-20	12.99
GZ3321	Moderate	-19	27.19
GZ3321	Moderate	-16	74.57
GZ3321	Moderate	-13	101.73
GZ3321	Moderate	-10	81.82
GZ3321	Moderate	17	13.32
GZ3321	Moderate	31	8.5
GZ3321	Moderate	103	3.66
GZ3321	Moderate	179	2.54
GZ3321	Moderate	323	0.74
GZ3230	Moderate	-11	110.03
GZ3230	Moderate	-7	110.39
GZ3230	Moderate	-1	68.13
GZ3262	Moderate	-19	26.23
GZ3262	Moderate	-15	42.29
GZ3262	Moderate	-12	75.78
GZ3262	Moderate	-5	54.74
GZ3262	Moderate	20	11.98
GZ3262	Moderate	34	6.32
GZ3262	Moderate	112	4.04
GZ3262	Moderate	181	2.25
GZ3262	Moderate	336	0.77
GZ3435	Moderate	-11	1.07
GZ3435	Moderate	-8	4.09
GZ3435	Moderate	-6	8.17
GZ3435	Moderate	-1	6.04
GZ3435	Moderate	17	2.52
GZ3435	Moderate	31	2.15
GZ3435	Moderate	103	1.14
GZ3435	Moderate	184	1.43
GZ3435	Moderate	338	0.23
GZ3370	Moderate	93	3.13
GZ3370	Moderate	326	1.01
GZ3325	Moderate	92	1.63
GZ3325	Moderate	328	0.2
GZ89330	Moderate	89	0.85
GZ3110	Moderate	93	0.35
GZ3110	Moderate	326	0.19
GZ3296	Moderate	-8	29.63
GZ3296	Moderate	-4	23.16
GZ3296	Moderate	7	9.9
GZ3296	Moderate	14	7.77
GZ3296	Moderate	107	1.27
GZ89339	Moderate	16	2.29
GZ89339	Moderate	30	2
GZ89339	Moderate	114	1.14
GZ3077	Moderate	-17	1.19
GZ3077	Moderate	84	1.31
GZ3239	Moderate	-10	0.48
GZ3239	Moderate	-6	4.03
GZ3239	Moderate	0	3.03
GZ3239	Moderate	86	0.62
GZ3216	Moderate	-22	0.64
GZ3216	Moderate	-18	1.75
GZ3216	Moderate	-12	23.41
GZ3216	Moderate	-11	21.24
GZ3216	Moderate	-8	20.57
GZ3216	Moderate	-4	19.5
GZ3216	Moderate	17	10.33
GZ3216	Moderate	31	7.58
GZ3216	Moderate	103	3.31
GZ3216	Moderate	185	3.13
GZ3204	Moderate	-13	1.12
GZ3204	Moderate	-10	0.51
GZ3204	Moderate	-1	8.46
GZ3204	Moderate	86	0.32
GZ3204	Moderate	330	0.07
GZ3264	Moderate	-11	0.36
GZ3264	Moderate	-7	0.41
GZ3264	Moderate	-4	0.19
GZ3264	Moderate	-1	0.23
GZ3264	Moderate	0	0.34
GZ3264	Moderate	89	0.15
GZ3264	Moderate	330	0.07
GZ3445	Moderate	-17	1.68
GZ3445	Moderate	7	1.69
GZ3445	Moderate	13	1.33
GZ3445	Moderate	32	0.57
GZ3445	Moderate	109	0.42
GZ3445	Moderate	176	0.45
GZ3445	Moderate	323	0.14
GZ3133	Moderate	-8	0.29
GZ3133	Moderate	-8	0.29
GZ3133	Moderate	-1	4.5
GZ3133	Moderate	-1	4.5
GZ3133	Moderate	35	2.42
GZ3133	Moderate	84	1.28
GZ3133	Moderate	84	1.28
GZ3133	Moderate	196	0.99
GZ3268	Moderate	329	1.13
GZ3172	Moderate	-21	0.23
GZ3172	Moderate	102	0.84
GZ3172	Moderate	325	2.65
GZ89555	Moderate	14	20.1
GZ89555	Moderate	28	11.83
GZ89557	Moderate	16	8.79
GZ89557	Moderate	30	6.84
GZ3142	Moderate	-13	9.26
GZ3142	Moderate	84	10.52
GZ3186	Moderate	76	0.1
GZ3186	Moderate	336	0.05
GZ89174	Moderate	86	0.1
GZ3297	Moderate	-1	8.22
GZ33GZ	Moderate	17	0.4
GZ33GZ	Moderate	31	0.64
GZ33GZ	Moderate	87	0.25
GZ33GZ	Moderate	335	0.24
GZ3380	Moderate	30	4.69
GZ3380	Moderate	91	2.32
GZ3380	Moderate	91	2.32
GZ3380	Moderate	182	3.03
GZ3380	Moderate	323	0.22
GZ3143	Moderate	-7	4.81
GZ3143	Moderate	90	3.49
GZ3143	Moderate	98	2.12
GZ3301	Moderate	-8	6.53
GZ3301	Moderate	-3	5.93
GZ3301	Moderate	7	3.5
GZ3301	Moderate	13	4.61
GZ3301	Moderate	33	2.08
GZ3301	Moderate	126	1.58
GZ3301	Moderate	182	1.86
GZ88869	Moderate	84	11.83
GZ3432	Moderate	-12	0.7
GZ3432	Moderate	-8	4.22
GZ3432	Moderate	-5	7.5
GZ3432	Moderate	-2	6.93
GZ3432	Moderate	18	1.9
GZ3432	Moderate	39	1.1
GZ3432	Moderate	106	0.73
GZ3432	Moderate	182	0.92
GZ3432	Moderate	323	0.05
GZ3156	Moderate	-14	1.1
GZ3156	Moderate	-9	2.7
GZ3156	Moderate	85	0.34
GZ3152	Moderate	-10	6.96
GZ3152	Moderate	-4	15.85
GZ3152	Moderate	80	0.93
GZ3152	Moderate	339	0.44
GZ3055	Moderate	18	3.55
GZ3055	Moderate	30	1.21
GZ3055	Moderate	36	0.92
GZ3438	Moderate	-20	2.53
GZ3438	Moderate	7	70.34
GZ3438	Moderate	14	5.99
GZ90746	Moderate	26	1.35
GZ3308	Moderate	7	1.01
GZ3308	Moderate	14	0.8
GZ3308	Moderate	30	0.65
GZ3308	Moderate	107	0.41
GZ3308	Moderate	181	0.74
GZ3308	Moderate	321	0.25
GZ3022	Moderate	-18	0.08
GZ3022	Moderate	0	3.57
GZ3022	Moderate	27	2.13
GZ3022	Moderate	34	2.04
GZ3022	Moderate	58	2.03
GZ3022	Moderate	131	0.47
GZ3022	Moderate	194	0.79
GZ3022	Moderate	342	0.23
GZ89843	Moderate	116	3.66
GZ3286	Moderate	-7	0.35
GZ3286	Moderate	117	1.25
GZ3010	Moderate	-13	0.23
GZ3010	Moderate	-8	0.18
GZ3010	Moderate	0	25.42
GZ3010	Moderate	79	0.88
GZ3136	Moderate	25	49.05
GZ3136	Moderate	31	45.94
GZ3136	Moderate	51	50.11
GZ3136	Moderate	97	26.11
GZ3136	Moderate	195	16.35
GZ3136	Moderate	341	2.33
GZ3457	Moderate	-20	1.06
GZ3457	Moderate	-14	1.44
GZ3457	Moderate	7	1.16
GZ3457	Moderate	13	5.99
GZ3457	Moderate	35	2.36
GZ3457	Moderate	105	0.94
GZ3457	Moderate	166	1.03
GZ3303	Moderate	-14	8.5
GZ3303	Moderate	-7	5.66
GZ3303	Moderate	-4	4.42
GZ3303	Moderate	-3	4.51
GZ3303	Moderate	-2	4.03
GZ3303	Moderate	12	2.84
GZ3215	Moderate	-20	0.14
GZ3215	Moderate	-16	6.97
GZ3215	Moderate	-10	16.41
GZ3215	Moderate	-7	9.1
GZ3215	Moderate	-3	8.03
GZ3215	Moderate	-1	6.58
GZ3215	Moderate	21	0.28
GZ3215	Moderate	28	7.3
GZ3215	Moderate	47	6.76
GZ3215	Moderate	103	1.83
GZ3215	Moderate	103	1.83
GZ3215	Moderate	188	2.17
GZ3215	Moderate	321	0.37
GZ3315	Moderate	-27	1.15
GZ3315	Moderate	-25	2.52
GZ3315	Moderate	-20	51.47
GZ3315	Moderate	-17	58.78
GZ3315	Moderate	-13	47.68
GZ3315	Moderate	-8	43.31
GZ3315	Moderate	7	25.99
GZ3315	Moderate	13	23.78
GZ3315	Moderate	87	5.17
GZ89609	Moderate	116	0.92
GZ3389	Moderate	-25	2.65
GZ3389	Moderate	-21	10.63
GZ3389	Moderate	-10	15.1
GZ3389	Moderate	-7	13.94
GZ3389	Moderate	7	31.86
GZ3389	Moderate	14	5.44
GZ3389	Moderate	34	5.02
GZ3389	Moderate	104	2.17
GZ3389	Moderate	185	1.93
GZ3389	Moderate	324	0.62
GZ3202	Moderate	-32	0.03
GZ3202	Moderate	-28	2.74
GZ3202	Moderate	-25	10.4
GZ3202	Moderate	-22	10.36
GZ3202	Moderate	-20	11.46
GZ3202	Moderate	-18	7.22
GZ3202	Moderate	-13	9.44
GZ3202	Moderate	-10	6.86
GZ3202	Moderate	-3	5.58
GZ3202	Moderate	7	2.9
GZ3202	Moderate	13	2.39
GZ3226	Moderate	-16	0.49
GZ3226	Moderate	-2	1.46
GZ3226	Moderate	90	0.53
GZ3226	Moderate	326	0.16
GZ3141	Moderate	-1	2.1
GZ3141	Moderate	84	0.2
GZ3141	Moderate	337	0.06
GZ3169	Moderate	104	1.43
GZ88972	Moderate	93	0.72
GZ3168	Moderate	-12	0.42
GZ3168	Moderate	-9	0.74
GZ3168	Moderate	-4	1.6
GZ3168	Moderate	203	0.71
GZ89232	Moderate	82	8.36
GZ3GZ3	Moderate	-11	29.81
GZ3GZ3	Moderate	16	7.93
GZ3GZ3	Moderate	32	5.19
GZ3GZ3	Moderate	97	2.62
GZ3GZ3	Moderate	188	2.07
GZ3012	Moderate	-23	0.94
GZ3012	Moderate	-15	2
GZ3012	Moderate	-12	3.82
GZ3012	Moderate	-5	10.7
GZ3012	Moderate	29	12.18
GZ3012	Moderate	102	2.01
GZ3012	Moderate	186	2.9
GZ3250	Moderate	-23	1.21
GZ3250	Moderate	-19	0.39
GZ3250	Moderate	-14	11
GZ3250	Moderate	-13	28.66
GZ3250	Moderate	-9	62.14
GZ3250	Moderate	-5	55.22
GZ3250	Moderate	-1	41.01
GZ3250	Moderate	2	38.47
GZ3250	Moderate	11	24.77
GZ3250	Moderate	18	12.52
GZ3313	Moderate	-16	1.18
GZ3313	Moderate	-15	69.67
GZ3313	Moderate	-12	2.42
GZ3313	Moderate	-9	4.58
GZ3313	Moderate	-6	8.03
GZ3313	Moderate	-2	9.02
GZ3313	Moderate	4	5.1
GZ3313	Moderate	18	2.91
GZ3313	Moderate	24	2.24
GZ3313	Moderate	98	0.68
GZ3207	Moderate	-31	1.07
GZ3207	Moderate	-28	2.83
GZ3207	Moderate	-27	4.44
GZ3207	Moderate	-21	15.2
GZ3207	Moderate	-17	17.37
GZ3207	Moderate	-13	22.94
GZ3207	Moderate	-10	24.78
GZ3207	Moderate	7	9.92
GZ3207	Moderate	31	4.44
GZ3207	Moderate	103	2.3
GZ3207	Moderate	177	2.49
GZ3447	Moderate	-11	0.88
GZ3447	Moderate	8	3.65
GZ3447	Moderate	46	1.11
GZ3447	Moderate	113	0.43
GZ3447	Moderate	183	0.25
GZ3335	Moderate	18	0.46
GZ3335	Moderate	32	0.37
GZ3335	Moderate	104	0.21
GZ3335	Moderate	182	0.56
GZ3335	Moderate	329	0.13
GZ32GZ	Moderate	-25	1.06
GZ32GZ	Moderate	-21	1.73
GZ32GZ	Moderate	-15	15.4
GZ32GZ	Moderate	-11	14.18
GZ32GZ	Moderate	-7	10.42
GZ32GZ	Moderate	-4	29.44
GZ3177	Moderate	-30	0.99
GZ3177	Moderate	-30	0.99
GZ3177	Moderate	-24	10
GZ3177	Moderate	-24	10
GZ3177	Moderate	-14	37.42
GZ3177	Moderate	-14	37.42
GZ3177	Moderate	7	14.37
GZ3177	Moderate	7	14.37
GZ3177	Moderate	13	6.33
GZ3177	Moderate	13	6.33
GZ3177	Moderate	31	5.49
GZ3177	Moderate	96	2.53
GZ3177	Moderate	96	2.53
GZ3177	Moderate	179	1.67
GZ3371	Moderate	-28	0.84
GZ3371	Moderate	-16	23.35
GZ3371	Moderate	-8	22.13
GZ3371	Moderate	7	2.28
GZ3371	Moderate	13	15.83
GZ3371	Moderate	33	12.74
GZ3371	Moderate	84	5.85
GZ3371	Moderate	177	5.36
GZ3371	Moderate	309	0.53
GZ3GZ2	Moderate	-4	2.99
GZ3GZ2	Moderate	16	2.84
GZ3GZ2	Moderate	32	2.26
GZ3GZ2	Moderate	97	1.04
GZ3GZ2	Moderate	188	1.18
GZ3345	Moderate	-23	0.46
GZ3345	Moderate	-19	1.21
GZ3345	Moderate	-16	6.96
GZ3345	Moderate	-13	21.14
GZ3345	Moderate	-10	19.99
GZ3345	Moderate	-2	14.09
GZ3345	Moderate	7	8.75
GZ3345	Moderate	14	7.46
GZ3345	Moderate	32	7.35
GZ3345	Moderate	105	3.22
GZ3345	Moderate	179	3.14
GZ3345	Moderate	321	0.55
GZ3312	Moderate	30	3.42
GZ3312	Moderate	100	2.72
GZ3312	Moderate	342	0.94
GZ89841	Moderate	85	2.16
GZ3045	Moderate	79	3.76
GZ3045	Moderate	335	0.47
GZ3125	Moderate	31	0.38
GZ3125	Moderate	326	0.17
GZ3109	Moderate	-21	7.03
GZ3109	Moderate	-17	9.05
GZ3109	Moderate	-11	5.9
GZ3109	Moderate	-5	8.15
GZ3109	Moderate	7	3.91
GZ3109	Moderate	14	2.41
GZ3109	Moderate	34	1.4
GZ3109	Moderate	106	0.96
GZ3109	Moderate	176	0.82
GZ3109	Moderate	322	0.36
GZ3153	Moderate	-21	0.39
GZ3153	Moderate	-18	1.28
GZ3153	Moderate	-1	3.18
GZ3153	Moderate	102	4.81
GZ3153	Moderate	325	0.38
GZ3327	Moderate	32	0.62
GZ3327	Moderate	110	0.44
GZ3327	Moderate	325	0.1
GZ3138	Moderate	12	0.57
GZ3138	Moderate	24	0.38
GZ3138	Moderate	30	0.39
GZ3404	Moderate	-24	8.01
GZ3404	Moderate	-20	5.9
GZ3404	Moderate	-18	6.02
GZ3404	Moderate	-14	7.07
GZ3404	Moderate	7	13.88
GZ3404	Moderate	14	11.15
GZ3404	Moderate	35	7.8
GZ3404	Moderate	103	3.31
GZ3404	Moderate	177	5.17
GZ3404	Moderate	323	1.08
GZ3034	Moderate	26	1.77
GZ3034	Moderate	32	0.98
GZ3034	Moderate	91	0.89
GZ3034	Moderate	196	0.69
GZ3227	Moderate	-18	0.21
GZ3227	Moderate	-6	0.97
GZ3227	Moderate	5	1.19
GZ3227	Moderate	49	0.69
GZ3227	Moderate	123	1.34
GZ3227	Moderate	207	1.18
GZ3227	Moderate	329	0.4
GZ3278	Moderate	-22	0.37
GZ3278	Moderate	-3	10.49
GZ3278	Moderate	32	2.18
GZ3269	Moderate	-8	6.72
GZ3269	Moderate	-4	16.6
GZ3269	Moderate	-1	14.63
GZ3269	Moderate	0	19.56
GZ3269	Moderate	15	8.45
GZ3269	Moderate	25	4.88
GZ3269	Moderate	32	3.74
GZ3269	Moderate	123	1.61
GZ3269	Moderate	192	2.17
GZ3442	Moderate	-24	0.39
GZ3442	Moderate	-18	1.63
GZ3442	Moderate	-14	4.04
GZ3442	Moderate	-12	4.99
GZ3442	Moderate	13	2.71
GZ3442	Moderate	93	1.67
GZ3442	Moderate	319	0.6
GZ3117	Moderate	-11	0.37
GZ3117	Moderate	86	0.32
GZ3117	Moderate	330	0.09
GZ3456	Moderate	-16	6.98
GZ3456	Moderate	7	2.07
GZ3456	Moderate	13	2.19
GZ3456	Moderate	109	1.48
GZ3456	Moderate	323	0.84
GZ3196	Mild	18	0.28
GZ3196	Mild	349	0.14
GZ3162	Mild	40	5.84
GZ3162	Mild	46	0.92
GZ3162	Mild	64	0.77
GZ3162	Mild	110	0.76
GZ3162	Mild	208	0.69
GZ3356	Mild	-7	0.23
GZ3356	Mild	28	3.46
GZ3356	Mild	35	2.41
GZ3356	Mild	56	3.05
GZ3356	Mild	124	1.71
GZ3356	Mild	198	1.97
GZ3356	Mild	335	0.44
GZ3020	Mild	-9	3.16
GZ3020	Mild	-8	2.83
GZ3020	Mild	-3	8.98
GZ3020	Mild	16	11.06
GZ3020	Mild	77	1.32
GZ3020	Mild	204	1.1
GZ3020	Mild	339	2.27
GZ3132	Mild	102	0.72
GZ3132	Mild	325	0.15
GZ3228	Mild	-12	0.11
GZ3228	Mild	0	0.61
GZ3228	Mild	10	0.32
GZ3228	Mild	27	0.17
GZ3228	Mild	87	0.24
GZ3228	Mild	213	0.2
GZ3118	Mild	80	0.55
GZ3118	Mild	339	0.21
GZ89346	Mild	86	0.59
GZ88809	Mild	85	0.49
GZ88809	Mild	327	0.17
GZ3078	Mild	76	0.31
GZ3078	Mild	336	0.23
GZ87443	Mild	81	0.34
GZ2976	Mild	82	0.96
GZ2976	Mild	348	0.49

## Sheet: Fig1c
Patient ID	Symptom	Folow-up days	RBD-IgG (AU/ml)				1-m	3-m	6-m	12-m
GZ3376	Severe	331	1628				4278	366.83	694.5	559.38					1-m	3-m	6-m	12-m			Table Analyzed	RBD-IgG-stats		Table Analyzed	RBD-IgG-stats			Column C	6-m
GZ3256	Severe	-20	2584.2				1049	168.67	15.01	134.1				Number of values	152	79	78	100			Column A	1-m		Column B	3-m			vs	vs
GZ3256	Severe	-7	3490				398.55	29.04	183.45	14.95											vs	vs		vs	vs			Column D	12-m
GZ3256	Severe	14	3453				500.32	492.6	117.51	129.12				Minimum	17.07	15.71	7.27	3			Column B	3-m		Column C	6-m
GZ3256	Severe	84	1709				1493.6	1709	320.19	61.85				25% Percentile	179.8	95.42	38.15	28.07
GZ3256	Severe	179	285.01				138.92	279.61	78.63	292.4				Median	510.9	183.7	91.92	88.81			Unpaired t test with Welch's correction			Unpaired t test with Welch's correction				Unpaired t test with Welch's correction
GZ3256	Severe	321	351.97				600.28	536.6	45.57	245.4				75% Percentile	1215	408.1	171.9	211.6			P value	< 0.0001		P value	0.0033			P value	0.621
GZ3326	Severe	-12	2722.2				22.08	732	282.8	572.2				Maximum	6310	2169	1508	1628			P value summary	***		P value summary	**			P value summary	ns
GZ3326	Severe	-9	3588.4				52.62	509.42	28.57	229.16											Are means signif. different? (P < 0.05)	Yes		Are means signif. different? (P < 0.05)	Yes			Are means signif. different? (P < 0.05)	No
GZ3326	Severe	-2	5508.6				433.25	102.86	265.83	39.4				Mean	825.4	287.2	152.8	169.8			One- or two-tailed P value?	Two-tailed		One- or two-tailed P value?	Two-tailed			One- or two-tailed P value?	Two-tailed
GZ3326	Severe	16	6310.2				82.96	527.2	55.7	76.52				Std. Deviation	948.5	336.1	212.6	244.9			Welch-corrected t, df	t=6.279 df=209		Welch-corrected t, df	t=2.997 df=132			Welch-corrected t, df	t=0.4953 df=173
GZ3326	Severe	30	4477				364.76	744.85	113.32	88.06				Std. Error	76.93	37.81	24.07	24.49
GZ3326	Severe	100	2169.4				276.69		111.16	50.24
GZ3326	Severe	182	1508.4				810.84	118.74	231.88	137.71				Lower 95% CI of mean	673.4	211.9	104.9	121.2
GZ3326	Severe	328	836.6				86.47	428.6	20.06	122.59				Upper 95% CI of mean	977.4	362.5	200.8	218.4
GZ2929	Severe	-13	281.16				46.41	45.65	28.54	154.61
GZ2929	Severe	-8	666.17				318.83	340.45	66.03	33.23				Sum	125461	22688	11920	16984
GZ2929	Severe	30	951.4				1400.4	32.42	66.27	50.94
GZ2929	Severe	84	279.61				113.81	183.66	70.11	351.97
GZ2929	Severe	198	87.32				1389.6	15.71	113.07	162.67
GZ3426	Severe	-15	765.06				2008	36.27	118.18	97.38
GZ3426	Severe	-8	2405				1467.2	422	8.5	424.2
GZ3426	Severe	7	1389.6				1565.6	791.8	73.75	229.29
GZ3426	Severe	88	340.45				133.16	100.77	185.91	12.26
GZ3426	Severe	178	73.75				1502.6	518.6	285.01	97.33
GZ3426	Severe	319	76.52				1337.8	110.89	152.45	55.53
GZ3411	Severe	-18	66				1411	494	61.81	51.84
GZ3411	Severe	-8	2797				1915.6	261.7	139.34	109
GZ3411	Severe	7	2008				956.2	40.56	99.6	92.11
GZ3411	Severe	32	1393.6				1399.4	236.02	230.99	56.05
GZ3411	Severe	105	620.6				857.8	30.45	56.88	23.26
GZ3411	Severe	175	231.88				1039.4	255.33	176.26	67.84
GZ3322	Severe	-17	4848.6				45.72	2169.4	98.04	185.18
GZ3322	Severe	13	3679.4				834.8	408.07	78.46	56.94
GZ2930	Severe	-16	10.09				3266.8	431.6	357.4	21.1
GZ2930	Severe	-12	358.55				1412.4	238.69	165.38	305
GZ2930	Severe	-2	604.56				252.18	727.4	32.59	14.57
GZ2930	Severe	84	536.6				789.4	172.04	119.14	55.08
GZ2930	Severe	198	250.82				225.86	62.62		<3
GZ3276	Severe	-17	65.33					237.58	7.92	237.15
GZ3276	Severe	-15	555.78				51.48	51.07	1508.4	896.8
GZ3276	Severe	-13	2545.4				3679.4	442.6	755.8	428.8
GZ3276	Severe	-7	3734				3138.8	394.86	87.87	54.39
GZ3276	Severe	-1	4278				1283	63.72	22.45	102.17
GZ3276	Severe	13	3138.8				179.03	95.42	150.48	14
GZ3276	Severe	33	2032				139.25	137.77	200.97	150.08
GZ3276	Severe	84	732				318.07	187.61	446.4	597.4
GZ3276	Severe	178	185.91				504	35.94	152.2	204.25
GZ3276	Severe	320	137.71				232.46	68.45	56.72	147.99
GZ3121	Severe	313	292.4				356.03	160.71	31.05	16.83
GZ3287	Severe	-36	56.33				294.66	134.09	91.35	149.99
GZ3287	Severe	-23	2923.4				1953.6	511.8	70.15	710.8
GZ3287	Severe	7	1467.2				1170.4	620.6	126.26	3.58
GZ3287	Severe	28	1252				3453	322.66	420.4	89.55
GZ3287	Severe	96	494				182.21	297.64	60.76	<3
GZ3287	Severe	168	282.8				184.23	191.01	375.8	171.46
GZ3184	Severe	323	56.05				390.32	85.38	16.49	36.3
GZ3270	Severe	-17	1877.8				350.76	290.01	92.48	7.75
GZ3270	Severe	-5	2179.8				174.76	106.01	99.66	38.52
GZ3270	Severe	7	1565.6				835.8	127.29	113.52	836.6
GZ3270	Severe	33	982				2411.8	169.05	83.97	29.59
GZ3270	Severe	82	492.6				600.4	166.13	24.1	720.6
GZ3270	Severe	180	357.4				520.56	130.14	26.41	92.09
GZ3270	Severe	313	245.4				6310.2	15.91	100.74	<3
GZ3393	Severe	-18	1643.8				82.95	69.93	7.27	250.6
GZ3393	Severe	-13	1470				1337.6	625.78	17.02	103.11
GZ3393	Severe	-5	2045				54.03	64.55	121.29	47.15
GZ3393	Severe	31	902.2				510.99	178.3	509.51	337.93
GZ3393	Severe	105	322.66				884.6	96.96	87.32	<3
GZ3393	Severe	181	165.38				1587.6	18.39	250.82	43.3
GZ3393	Severe	327	171.46				1510.2	187.69	63.57	1628
GZ3341	Severe	-10	1215.4				1466.4	203.9	14.33	<3
GZ3341	Severe	13	1283				137.23	394	170.41	213.54
GZ3341	Severe	52	520.4				339.74	242	19.03	263.8
GZ3341	Severe	110	96.96				301.74	148.64	21.61	402.2
GZ3341	Severe	185	31.05				510.77	130.61	84	3.12
GZ3273	Severe	-16	354.69				1585.8	130.14	39.9	205.89
GZ3273	Severe	-12	461.58				216.13	27.46	11.19	14.67
GZ3273	Severe	-8	647.33				118.87	204.84	32.88	49.38
GZ3273	Severe	-5	671.47				1319.2	48.93		112.13
GZ3273	Severe	-1	1049				135.13			<3
GZ3273	Severe	17	884.6				35.57			164.94
GZ3273	Severe	31	650				1252			<3
GZ3273	Severe	103	172.04				166.69			<3
GZ3273	Severe	179	152.45				1699.8			114.63
GZ3273	Severe	326	150.08				1977.4			48.85
GZ3033	Severe	-1	398.55				4477			<3
GZ3033	Severe	33	319.01				951.4			70.91
GZ3033	Severe	91	183.66				858			36.81
GZ3033	Severe	196	100.74				176.36			69.77
GZ3130	Severe	313	572.2				79.06			12.53
GZ3328	Moderate	32	382.95				100.59			27.15
GZ3328	Moderate	95	518.6				27.88			15.53
GZ3328	Moderate	182	755.8				902.2			27.56
GZ3328	Moderate	325	896.8				650			241.4
GZ3394	Moderate	-17	<3				632.39			17.03
GZ3394	Moderate	14	182.21				821.4			75.18
GZ3394	Moderate	35	124.57				1026.8			794.31
GZ3394	Moderate	103	62.62				1222.8			146.42
GZ3394	Moderate	168	28.57				186.71			221.67
GZ3394	Moderate	323	23.26				277.58
GZ3334	Moderate	30	858				1991.8
GZ3334	Moderate	106	127.29				886
GZ3334	Moderate	182	87.87				1393.6
GZ3334	Moderate	323	67.84				382.95
GZ3122	Moderate	336	49.38				769.6
GZ3231	Moderate	-7	248.94				819.4
GZ3231	Moderate	14	184.23				262.62
GZ3231	Moderate	34	177.59				198.88
GZ3231	Moderate	104	68.45				638.8
GZ3231	Moderate	174	55.7				977.6
GZ3231	Moderate	322	51.84				51.93
GZ2887	Moderate	335	402.2				213.1
GZ3198	Moderate	340	12.53				820.6
GZ3381	Moderate	31	632.39				343.13
GZ3381	Moderate	103	237.58				2032
GZ3381	Moderate	179	61.81				982
GZ3374	Moderate	7	133.16				319.01
GZ3374	Moderate	13	179.03				410.4
GZ3374	Moderate	30	176.36				156.51
GZ3374	Moderate	86	118.74				17.07
GZ3374	Moderate	175	20.06				822.6
GZ3374	Moderate	318	39.4				834.2
GZ3375	Moderate	5	318.83				915.4
GZ3375	Moderate	14	390.32				177.59
GZ3375	Moderate	33	410.4				1456.2
GZ3375	Moderate	84	509.42				344.69
GZ3375	Moderate	173	265.83				459.07
GZ3375	Moderate	316	229.16				109.22
GZ3319	Moderate	-17	1258.8				645
GZ3319	Moderate	-10	1399.8				525
GZ3319	Moderate	7	1502.6				124.57
GZ3319	Moderate	32	769.6				121.18
GZ3319	Moderate	105	297.64				806.8
GZ3319	Moderate	179	139.34				244.83
GZ3319	Moderate	321	162.67				1125.4
GZ3343	Moderate	-13	1235.2				122.65
GZ3343	Moderate	7	1337.8				42.98
GZ3343	Moderate	32	819.4				1739.2
GZ3343	Moderate	105	191.01				191.05
GZ3343	Moderate	179	99.6				433.9
GZ3343	Moderate	321	97.38				247.54
GZ3146	Moderate	332	213.54				1190.2
GZ3390	Moderate	-17	105.61				2486.6
GZ3390	Moderate	13	139.25				545.8
GZ3390	Moderate	35	121.18				54.57
GZ3390	Moderate	108	69.93				236.98
GZ3390	Moderate	166	117.51				143.41
GZ3229	Moderate	340	27.15				100.8
GZ3260	Moderate	344	17.03				520.4
GZ3057	Moderate	16	82.95				235.19
GZ3057	Moderate	30	79.06				46.76
GZ3057	Moderate	81	29.04				130.96
GZ3057	Moderate	199	170.41
GZ3057	Moderate	334	263.8
GZ3280	Moderate	-42	648.11
GZ3280	Moderate	-20	1377.8
GZ3280	Moderate	5	1400.4
GZ3280	Moderate	85	744.85
GZ3280	Moderate	152	694.5
GZ3280	Moderate	294	559.38
GZ3131	Moderate	-34	4.23
GZ3131	Moderate	-21
GZ3131	Moderate	-9	469.59
GZ3131	Moderate	14	350.76
GZ3131	Moderate	104	160.71
GZ3131	Moderate	174	113.32
GZ3131	Moderate	320	122.59
GZ3314	Moderate	-14	306.78
GZ3314	Moderate	14	174.76
GZ3314	Moderate	103	51.07
GZ3314	Moderate	175	28.54
GZ3263	Moderate	331	<3
GZ3436	Moderate	-11	270.8
GZ3436	Moderate	13	318.07
GZ3436	Moderate	105	85.38
GZ3436	Moderate	177	70.11
GZ3182	Moderate	327	36.3
GZ3323	Moderate	13	504
GZ3323	Moderate	34	1456.2
GZ3323	Moderate	40	1190.2
GZ3323	Moderate	108	625.78
GZ3323	Moderate	197	509.51
GZ3323	Moderate	347	794.31
GZ3433	Moderate	-15	246.83
GZ3433	Moderate	-1	500.32
GZ3433	Moderate	14	835.8
GZ3433	Moderate	106	169.05
GZ3433	Moderate	167	45.57
GZ3344	Moderate	-12	552.21
GZ3344	Moderate	-1	1493.6
GZ3344	Moderate	17	1587.6
GZ3344	Moderate	31	821.4
GZ3344	Moderate	94	791.8
GZ3344	Moderate	183	446.4
GZ3344	Moderate	326	597.4
GZ3GZ7	Moderate	-12	4.02
GZ3GZ7	Moderate	7	1411
GZ3GZ7	Moderate	23	1585.8
GZ3GZ7	Moderate	29	1699.8
GZ3GZ7	Moderate	100	408.07
GZ3GZ7	Moderate	205	84
GZ3GZ7	Moderate	336	112.13
GZ3173	Moderate	324	<3
GZ3379	Moderate	-7	117.58
GZ3379	Moderate	0	276.69
GZ3379	Moderate	98	255.33
GZ3379	Moderate	185	91.35
GZ3379	Moderate	330	103.11
GZ3223	Moderate	-36
GZ3223	Moderate	-14	1202.6
GZ3223	Moderate	75	366.83
GZ3223	Moderate	143	154.81
GZ3223	Moderate	296	134.1
GZ3232	Moderate	-14	3509.2
GZ3232	Moderate	-6	3684.2
GZ3232	Moderate	14	2411.8
GZ89075	Moderate	37	1739.2
GZ3911	Moderate	-1	138.92
GZ3911	Moderate	18	339.74
GZ3911	Moderate	37	191.05
GZ3911	Moderate	95	110.89
GZ3911	Moderate	193	83.97
GZ3911	Moderate	326	204.25
GZ3362	Moderate	320	154.61
GZ3329	Moderate	326	147.99
GZ3366	Moderate	320	33.23
GZ3134	Moderate	-8	137.58
GZ3134	Moderate	-1	600.28
GZ3134	Moderate	198	63.57
GZ3279	Moderate	-19	200.2
GZ3279	Moderate	-6	302.7
GZ3279	Moderate	13	232.46
GZ3279	Moderate	32	262.62
GZ3279	Moderate	112	203.9
GZ3279	Moderate	179	230.99
GZ3279	Moderate	321	424.2
GZ3333	Moderate	-11	69.94
GZ3333	Moderate	90	32.42
GZ3333	Moderate	158	15.01
GZ3333	Moderate	299	14.95
GZ3559	Moderate	23	216.13
GZ3559	Moderate	56	235.19
GZ3559	Moderate	86	428.6
GZ3559	Moderate	121	148.64
GZ3559	Moderate	189	92.48
GZ3559	Moderate	344	75.18
GZ3396	Moderate	330	47.15
GZ3003	Moderate	328	29.59
GZ3208	Moderate	-16	29.27
GZ3208	Moderate	-3	322.54
GZ3208	Moderate	13	356.03
GZ3208	Moderate	33	156.51
GZ3208	Moderate	94	100.77
GZ3208	Moderate	179	56.88
GZ3208	Moderate	312	61.85
GZ3220	Moderate	326	16.83
GZ3031	Moderate	-1	22.08
GZ3031	Moderate	33	17.07
GZ3031	Moderate	91	15.71
GZ3031	Moderate	196	7.27
GZ3031	Moderate	327	7.75
GZ3274	Moderate	319	88.06
GZ3388	Moderate	-22	<3
GZ3388	Moderate	-4	383.14
GZ3388	Moderate	13	294.66
GZ3388	Moderate	32	198.88
GZ3388	Moderate	109	64.55
GZ3388	Moderate	181	32.59
GZ3388	Moderate	320	50.94
GZ3251	Moderate	347	146.42
GZ3351	Moderate	17	1510.2
GZ3351	Moderate	31	1026.8
GZ3351	Moderate	103	442.6
GZ3351	Moderate	189	99.66
GZ3351	Moderate	326	149.99
GZ3423	Moderate	-25	117.96
GZ3423	Moderate	7	1915.6
GZ3423	Moderate	33	822.6
GZ3423	Moderate	101	431.6
GZ3423	Moderate	166	320.19
GZ3423	Moderate	321	229.29
GZ3185	Moderate	339	<3
GZ3399	Moderate	-24	43.44
GZ3399	Moderate	-11	1340.4
GZ3399	Moderate	7	956.2
GZ3399	Moderate	14	600.4
GZ3399	Moderate	34	344.69
GZ3399	Moderate	104	134.09
GZ3399	Moderate	174	111.16
GZ3399	Moderate	322	109
GZ3331	Moderate	-12	223.84
GZ3331	Moderate	0	810.84
GZ3331	Moderate	38	433.9
GZ3331	Moderate	111	187.69
GZ3331	Moderate	181	119.14
GZ3178	Moderate	-30	409.84
GZ3178	Moderate	-14	1422.6
GZ3178	Moderate	7	1399.4
GZ3178	Moderate	35	806.8
GZ3178	Moderate	102	238.69
GZ3178	Moderate	163	183.45
GZ3233	Moderate	336	<3
GZ3321	Moderate	-16	329.5
GZ3321	Moderate	-10	728.71
GZ3321	Moderate	17	1466.4
GZ3321	Moderate	31	1222.8
GZ3321	Moderate	103	394.86
GZ3321	Moderate	179	176.26
GZ3321	Moderate	323	185.18
GZ3262	Moderate	-12	479.37
GZ3262	Moderate	-5	509.83
GZ3262	Moderate	20	510.77
GZ3262	Moderate	34	459.07
GZ3262	Moderate	112	394
GZ3262	Moderate	181
GZ3262	Moderate	336	164.94
GZ3435	Moderate	-1	52.62
GZ3435	Moderate	17	137.23
GZ3435	Moderate	31	186.71
GZ3435	Moderate	103	63.72
GZ3435	Moderate	184	56.72
GZ3435	Moderate	338	48.85
GZ3370	Moderate	326	710.8
GZ3325	Moderate	328	720.6
GZ3110	Moderate	326	3.58
GZ3216	Moderate	-12	636.2
GZ3216	Moderate	-4	1029.2
GZ3216	Moderate	31	277.58
GZ3216	Moderate	103	95.42
GZ3216	Moderate	185	70.15
GZ3204	Moderate	330	337.93
GZ3264	Moderate	330	<3
GZ3445	Moderate	-17	192.4
GZ3445	Moderate	7	857.8
GZ3445	Moderate	32	638.8
GZ3445	Moderate	109	178.3
GZ3445	Moderate	176	66.03
GZ3445	Moderate	323	56.94
GZ3133	Moderate	-1	433.25
GZ3133	Moderate	35	244.83
GZ3133	Moderate	84	102.86
GZ3133	Moderate	196	17.02
GZ3268	Moderate	329	92.09
GZ3172	Moderate	325	428.8
GZ3186	Moderate	336	<3
GZ33GZ	Moderate	335	3.12
GZ3380	Moderate	30	100.59
GZ3380	Moderate	91	36.27
GZ3380	Moderate	182	22.45
GZ3380	Moderate	323	21.1
GZ3301	Moderate	-8	1319.8
GZ3301	Moderate	7	1039.4
GZ3301	Moderate	33	834.2
GZ3301	Moderate	126	204.84
GZ3301	Moderate	182	150.48
GZ3432	Moderate	-8	56.19
GZ3432	Moderate	-2	241.7
GZ3432	Moderate	18	301.74
GZ3432	Moderate	39	247.54
GZ3432	Moderate	106	166.13
GZ3432	Moderate	182	200.97
GZ3432	Moderate	323	305
GZ3152	Moderate	339	70.91
GZ3308	Moderate	7	45.72
GZ3308	Moderate	30	27.88
GZ3308	Moderate	107	15.91
GZ3308	Moderate	181	7.92
GZ3308	Moderate	321	12.26
GZ3022	Moderate	-18	<3
GZ3022	Moderate	0	86.47
GZ3022	Moderate	27	135.13
GZ3022	Moderate	34	109.22
GZ3022	Moderate	58	130.96
GZ3022	Moderate	131	48.93
GZ3022	Moderate	194	24.1
GZ3022	Moderate	342	27.56
GZ3136	Moderate	25	118.87
GZ3136	Moderate	51	100.8
GZ3136	Moderate	97	40.56
GZ3136	Moderate	195	26.41
GZ3136	Moderate	341	15.53
GZ3457	Moderate	-14	41.71
GZ3457	Moderate	13	1953.6
GZ3457	Moderate	35	1125.4
GZ3457	Moderate	105	290.01
GZ3457	Moderate	166	78.63
GZ3215	Moderate	-16	<3
GZ3215	Moderate	-7	42.12
GZ3215	Moderate	-1	82.96
GZ3215	Moderate	28	166.69
GZ3215	Moderate	47	236.98
GZ3215	Moderate	103	137.77
GZ3215	Moderate	188	60.76
GZ3215	Moderate	321	97.33
GZ3389	Moderate	-21	180.9
GZ3389	Moderate	-10
GZ3389	Moderate	7	834.8
GZ3389	Moderate	34	645
GZ3389	Moderate	104	511.8
GZ3389	Moderate	185	126.26
GZ3389	Moderate	324	237.15
GZ3226	Moderate	326	89.55
GZ3141	Moderate	337	114.63
GZ3168	Moderate	-4	67.23
GZ3168	Moderate	203	19.03
GZ3GZ3	Moderate	-11	1844.4
GZ3GZ3	Moderate	16	1337.6
GZ3GZ3	Moderate	32	977.6
GZ3GZ3	Moderate	97	236.02
GZ3GZ3	Moderate	188	375.8
GZ3012	Moderate	-12	113.77
GZ3012	Moderate	-5	455.2
GZ3012	Moderate	29	1977.4
GZ3012	Moderate	102	727.4
GZ3012	Moderate	186	420.4
GZ3207	Moderate	-27	94.23
GZ3207	Moderate	-17	6201
GZ3207	Moderate	-10	5995.4
GZ3207	Moderate	7	3266.8
GZ3207	Moderate	31	1991.8
GZ3207	Moderate	103	187.61
GZ3207	Moderate	177	113.07
GZ3447	Moderate	-11	12.26
GZ3447	Moderate	8
GZ3447	Moderate	46	545.8
GZ3447	Moderate	113	242
GZ3447	Moderate	183	152.2
GZ3335	Moderate	329	<3
GZ3177	Moderate	-14	1444.8
GZ3177	Moderate	13	1170.4
GZ3177	Moderate	31	886
GZ3177	Moderate	96	261.7
GZ3177	Moderate	179	98.04
GZ3371	Moderate	-28	5.91
GZ3371	Moderate	-16	1964.2
GZ3371	Moderate	7	1412.4
GZ3371	Moderate	33	915.4
GZ3371	Moderate	84	527.2
GZ3371	Moderate	177	118.18
GZ3371	Moderate	309	129.12
GZ3GZ2	Moderate	-4	50.75
GZ3GZ2	Moderate	16	54.03
GZ3GZ2	Moderate	32	51.93
GZ3GZ2	Moderate	97	30.45
GZ3GZ2	Moderate	188	16.49
GZ3345	Moderate	-13	50.38
GZ3345	Moderate	7	252.18
GZ3345	Moderate	32	213.1
GZ3345	Moderate	105	106.01
GZ3345	Moderate	179	78.46
GZ3345	Moderate	321	55.53
GZ3312	Moderate	342	241.4
GZ3045	Moderate	335	205.89
GZ3125	Moderate	326	<3
GZ3109	Moderate	-17	619.25
GZ3109	Moderate	7	789.4
GZ3109	Moderate	34	525
GZ3109	Moderate	106	130.14
GZ3109	Moderate	176	66.27
GZ3109	Moderate	322	92.11
GZ3153	Moderate	325	54.39
GZ3327	Moderate	325	102.17
GZ3404	Moderate	-14	96.95
GZ3404	Moderate	7	225.86
GZ3404	Moderate	35	122.65
GZ3404	Moderate	103	35.94
GZ3404	Moderate	177	8.5
GZ3404	Moderate	323	14.57
GZ3034	Moderate	26	1319.2
GZ3034	Moderate	32	820.6
GZ3034	Moderate	91	422
GZ3034	Moderate	196	121.29
GZ3227	Moderate	-6	46.43
GZ3227	Moderate	5	113.81
GZ3227	Moderate	49	143.41
GZ3227	Moderate	123	130.61
GZ3227	Moderate	207	39.9
GZ3227	Moderate	329	250.6
GZ3269	Moderate	-8	81.99
GZ3269	Moderate	-4	357.83
GZ3269	Moderate	-1	364.76
GZ3269	Moderate	15	520.56
GZ3269	Moderate	32	343.13
GZ3269	Moderate	123	130.14
GZ3269	Moderate	192	113.52
GZ3442	Moderate	319	50.24
GZ3117	Moderate	330	43.3
GZ3456	Moderate	323	55.08
GZ3196	Mild	349
GZ3162	Mild	40	2486.6
GZ3162	Mild	46	54.57
GZ3162	Mild	64	23.9
GZ3162	Mild	110	18.39
GZ3162	Mild	208	11.19
GZ3162	Mild		14.14
GZ3356	Mild	-7	<3
GZ3356	Mild	35	42.98
GZ3356	Mild	56	46.76
GZ3356	Mild	124	27.46
GZ3356	Mild	198	14.33
GZ3356	Mild	335	14.67
GZ3020	Mild	-3	236.58
GZ3020	Mild	16	510.99
GZ3020	Mild	77	168.67
GZ3020	Mild	204	21.61
GZ3020	Mild	339	36.81
GZ3132	Mild	325	14
GZ3228	Mild	-12	3.62
GZ3228	Mild	0	46.41
GZ3228	Mild	10	51.48
GZ3228	Mild	27	35.57
GZ3228	Mild	87	45.65
GZ3228	Mild	213	32.88
GZ3118	Mild	339	69.77
GZ88809	Mild	85
GZ88809	Mild	327	38.52
GZ3078	Mild	336	<3
GZ2976	Mild	348	221.67

## Sheet: Fig1d
Patient ID	Symptom	Folow-up days	S-Full-IgG (AU/ml)				1-m	3-m	6-m	12-m
GZ3376	Severe	331	915.2				4265.6	664.454	675.801	531.302					1-m	3-m	6-m	12-m			Table Analyzed	Spike-IgG-stats		Table Analyzed	Spike-IgG-stats			Table Analyzed	Spike-IgG-stats
GZ3256	Severe	-20	1670.2				1313.8	151.963	16.6203	317.687				Number of values	152	79	78	99			Column A	1-m		Column B	3-m			Column C	6-m
GZ3256	Severe	-7	2532.8				317.994	62.0623	259.659	26.9415											vs	vs		vs	vs			vs	vs
GZ3256	Severe	14	2537.6				792.802	1465.8	144.225	397				Minimum	38.15	26.4	16.48	3			Column B	3-m		Column C	6-m			Column D	12-m
GZ3256	Severe	84	1270.8				1044.2	1270.8	95.4515	57.0402				25% Percentile	222.9	129	58.8	58.38
GZ3256	Severe	179	285.775				100.29	568.658	87.1309	11237.4				Median	617.4	369.2	142.2	157.3			Unpaired t test with Welch's correction			Unpaired t test with Welch's correction				Unpaired t test with Welch's correction
GZ3256	Severe	321	522.915				838.865	557.4	73.1889	763.2				75% Percentile	1177	664.5	317.9	418.3			P value	< 0.0001		P value	0.0004			P value	0.3739
GZ3326	Severe	-12	2749				43.3585	560	682.4	572.2				Maximum	14378	2036	1219	1999			P value summary	***		P value summary	***			P value summary	ns
GZ3326	Severe	-9	3773.4				101.643	300.477	226.991	136.772											Are means signif. different? (P < 0.05)	Yes		Are means signif. different? (P < 0.05)	Yes			Are means signif. different? (P < 0.05)	No
GZ3326	Severe	-2	6344.6				522.113	166.784	122.59	68.3922				Mean	1022	452.9	248.6	289.7			One- or two-tailed P value?	Two-tailed		One- or two-tailed P value?	Two-tailed			One- or two-tailed P value?	Two-tailed
GZ3326	Severe	16	7881.2				87.1945	908	52.8488	113.839				Std. Deviation	1561	416.4	273.8	339.9			Welch-corrected t, df	t=4.216 df=188		Welch-corrected t, df	t=3.637 df=135			Welch-corrected t, df	t=0.8915 df=174
GZ3326	Severe	30	4536.6				529.011	766.423	117.713	228.83				Std. Error	126.6	46.85	31	34.16
GZ3326	Severe	100	1879.6				349.077		311.981	77.6376
GZ3326	Severe	182	1219.4				846.733	134.324	861.926	139.099				Lower 95% CI of mean	771.9	359.7	186.9	221.9
GZ3326	Severe	328	688.2				189.802	1134.4	25.5246	142.282				Upper 95% CI of mean	1272	546.2	310.3	357.5
GZ2929	Severe	-13	175.825				46.1194	69.2361	25.0179	168.426
GZ2929	Severe	-8	685.628				142.589	393.374	187.406	61.5132				Sum	155357	35782	19391	28683
GZ2929	Severe	30	756.6				718.6	28.7539	101.406	93.8833
GZ2929	Severe	84	568.658				751.491	171.579	54.4132	522.915
GZ2929	Severe	198	290.898				1189	60.8537	404.047	370.62
GZ3426	Severe	-15	512.319				1808.4	48.3584	262.137	205.192
GZ3426	Severe	-8	1874.4				1084	1259.4	20.5894	492.4
GZ3426	Severe	7	1189				2861.6	752.4	81.9708	621.566
GZ3426	Severe	88	393.374				136.86	71.2755	157.266	56.7802
GZ3426	Severe	178	81.9708				1154	711.6	285.775	79.9989
GZ3426	Severe	319	113.839				1626.8	130.784	412.474	105.501
GZ3411	Severe	-18	68.1116				1664.2	765.2	112.514	57.8412
GZ3411	Severe	-8	2533.6				2126.2	361.314	187.154	319.624
GZ3411	Severe	7	1808.4				1793.4	127.675	207.251	192.569
GZ3411	Severe	32	1208.6				1293	432.336	542.969	105.696
GZ3411	Severe	105	577.2				1858	36.0847	47.7076	193.089
GZ3411	Severe	175	861.926				988.2	317.412	215.316	132.77
GZ3322	Severe	-17	5072.8				94.735	1879.6	156.984	292.035
GZ3322	Severe	13	2994.2				606.2	876.97	140.191	172.03
GZ2930	Severe	-16	18.9401				14378.4	429.4	1165.8	41.0828
GZ2930	Severe	-12	315.663				2451.6	369.204	335.853	415.2
GZ2930	Severe	-2	782.663				505.186	1011.6	48.8361	44.1742
GZ2930	Severe	84	557.4				745.8	389.2	95.3114	146.293
GZ2930	Severe	198	588.242				257.755	251.108		<3
GZ3276	Severe	-17	112.152					402.809	39.2424	570.897
GZ3276	Severe	-15	571.665				57.169	129.009	1219.4	1194.6
GZ3276	Severe	-13	2407.4				2994.2	573.2	944	1999
GZ3276	Severe	-7	3699.8				2744.4	489.153	61.2057	81.845
GZ3276	Severe	-1	4265.6				1725.4	83.3591	32.4272	196.761
GZ3276	Severe	13	2744.4				201.847	110.876	473.502	49.7865
GZ3276	Severe	33	1534				163.645	117.139	508.214	377.245
GZ3276	Severe	84	560				295.148	857.525	503.6	760.6
GZ3276	Severe	178	157.266				227.379	70.4296	950.6	303.133
GZ3276	Severe	320	139.099				322.436	64.5711	79.6449	300.106
GZ3121	Severe	313	11237.4				237.043	172.335	59.1476	91.5304
GZ3287	Severe	-36	65.3774				322.775	425.697	178.52	418.254
GZ3287	Severe	-23	1565.2				1814	398.2	103.528	632.6
GZ3287	Severe	7	1084				853.2	577.2	154.113	7.38613
GZ3287	Severe	28	1069.6				2537.6	735.292	679.2	89.7162
GZ3287	Severe	96	765.2				424.686	690.623	45.1677	<3
GZ3287	Severe	168	682.4				159.458	273.919	541.8	381.491
GZ3184	Severe	323	105.696				149.949	80.794	22.9259	148.536
GZ3270	Severe	-17	2102.2				402.637	507.087	225.756	48.1213
GZ3270	Severe	-5	3424.4				458.827	159.111	159.822	57.9618
GZ3270	Severe	7	2861.6				1037.8	261.352	211.234	688.2
GZ3270	Severe	33	2207.2				1389.8	474.988	107.061	50.7375
GZ3270	Severe	82	1465.8				1064.4	429.517	78.7436	1528.6
GZ3270	Severe	180	1165.8				897.45	242.188	106.139	87.1634
GZ3270	Severe	313	763.2				7881.2	73.0722	118.738	<3
GZ3393	Severe	-18	1618.8				117.395	104.209	29.8745	601.2
GZ3393	Severe	-13	1441.4				1234.4	341.395	33.8979	244.912
GZ3393	Severe	-5	1787.2				61.1444	90.2453	492.89	185.181
GZ3393	Severe	31	816.4				285.741	751.56	280.167	478.262
GZ3393	Severe	105	735.292				1244.2	191.717	290.898	<3
GZ3393	Severe	181	335.853				1148	26.3986	588.242	64.7627
GZ3393	Severe	327	381.491				1936.6	191.847	70.7537	915.2
GZ3341	Severe	-10	1997.2				851.8	544.502	57.7624	<3
GZ3341	Severe	13	1725.4				189.602	1162	522.108	529.835
GZ3341	Severe	52	723.4				147.159	2035.6	16.6639	530.6
GZ3341	Severe	110	191.717				695.943	551.051	27.6947	855.4
GZ3341	Severe	185	59.1476				571.743	521.195	187.422	27.6132
GZ3273	Severe	-16	373.851				1917.6	183.319	120.222	485.336
GZ3273	Severe	-12	551.801				241.564	92.4087	16.4826	72.6401
GZ3273	Severe	-8	877.512				452.424	775.667	49.5873	157.251
GZ3273	Severe	-5	870.042				3135	163.618		298.225
GZ3273	Severe	-1	1313.8				299.038			<3
GZ3273	Severe	17	1244.2				38.1489			791.516
GZ3273	Severe	31	908.6				1069.6			<3
GZ3273	Severe	103	389.2				137.698			<3
GZ3273	Severe	179	412.474				2061			527.556
GZ3273	Severe	326	377.245				2781			65.9768
GZ3033	Severe	-1	317.994				4536.6			<3
GZ3033	Severe	33	335.233				756.6			51.889
GZ3033	Severe	91	171.579				881.4			58.3789
GZ3033	Severe	196	118.738				215.54			308.117
GZ3130	Severe	313	572.2				111.444			<3
GZ3328	Moderate	32	783.804				94.1839			25.4627
GZ3328	Moderate	95	711.6				89.4167			85.6263
GZ3328	Moderate	182	944				816.4			111.68
GZ3328	Moderate	325	1194.6				908.6			1055.8
GZ3394	Moderate	-17	4.32456				386.706			74.818
GZ3394	Moderate	14	424.686				599.6			177.807
GZ3394	Moderate	35	388.639				1184.6			746.036
GZ3394	Moderate	103	251.108				729.4			336.742
GZ3394	Moderate	168	226.991				135.816			261.563
GZ3394	Moderate	323	193.089				328.149
GZ3334	Moderate	30	881.4				5053.8
GZ3334	Moderate	106	261.352				705.2
GZ3334	Moderate	182	61.2057				1208.6
GZ3334	Moderate	323	132.77				783.804
GZ3122	Moderate	336	157.251				542.6
GZ3231	Moderate	-7	179.902				1070
GZ3231	Moderate	14	159.458				468.798
GZ3231	Moderate	34	170.307				232.416
GZ3231	Moderate	104	64.5711				1241.4
GZ3231	Moderate	174	52.8488				885.4
GZ3231	Moderate	322	57.8412				58.7858
GZ2887	Moderate	335	855.4				193.76
GZ3198	Moderate	340	<3				1783
GZ3381	Moderate	31	386.706				461.889
GZ3381	Moderate	103	402.809				1534
GZ3381	Moderate	179	112.514				2207.2
GZ3374	Moderate	7	136.86				335.233
GZ3374	Moderate	13	201.847				221.407
GZ3374	Moderate	30	215.54				118.874
GZ3374	Moderate	86	134.324				50.3355
GZ3374	Moderate	175	25.5246				802.4
GZ3374	Moderate	318	68.3922				788.4
GZ3375	Moderate	5	142.589				1604.2
GZ3375	Moderate	14	149.949				170.307
GZ3375	Moderate	33	221.407				779.4
GZ3375	Moderate	84	300.477				794.746
GZ3375	Moderate	173	122.59				779.93
GZ3375	Moderate	316	136.772				277.655
GZ3319	Moderate	-17	1251.2				465.2
GZ3319	Moderate	-10	1243				486.2
GZ3319	Moderate	7	1154				388.639
GZ3319	Moderate	32	542.6				158.717
GZ3319	Moderate	105	690.623				755.2
GZ3319	Moderate	179	187.154				468.869
GZ3319	Moderate	321	370.62				973.8
GZ3343	Moderate	-13	1603.6				175.783
GZ3343	Moderate	7	1626.8				107.922
GZ3343	Moderate	32	1070				1045
GZ3343	Moderate	105	273.919				174.717
GZ3343	Moderate	179	207.251				376.513
GZ3343	Moderate	321	205.192				628.545
GZ3146	Moderate	332	529.835				593.4
GZ3390	Moderate	-17	129.016				2121.8
GZ3390	Moderate	13	163.645				5695.4
GZ3390	Moderate	35	158.717				66.5439
GZ3390	Moderate	108	104.209				130.717
GZ3390	Moderate	166	144.225				960.66
GZ3229	Moderate	340	25.4627				460.131
GZ3260	Moderate	344	74.818				723.4
GZ3057	Moderate	16	117.395				450.662
GZ3057	Moderate	30	111.444				119.821
GZ3057	Moderate	81	62.0623				297.314
GZ3057	Moderate	199	522.108
GZ3057	Moderate	334	530.6
GZ3280	Moderate	-42	273.019
GZ3280	Moderate	-20	755.6
GZ3280	Moderate	5	718.6
GZ3280	Moderate	85	766.423
GZ3280	Moderate	152	675.801
GZ3280	Moderate	294	531.302
GZ3131	Moderate	-34	6.93435
GZ3131	Moderate	-21
GZ3131	Moderate	-9	439.662
GZ3131	Moderate	14	402.637
GZ3131	Moderate	104	172.335
GZ3131	Moderate	174	117.713
GZ3131	Moderate	320	142.282
GZ3314	Moderate	-14	823.2
GZ3314	Moderate	14	458.827
GZ3314	Moderate	103	129.009
GZ3314	Moderate	175	25.0179
GZ3263	Moderate	331	<3
GZ3436	Moderate	-11	263.629
GZ3436	Moderate	13	295.148
GZ3436	Moderate	105	80.794
GZ3436	Moderate	177	54.4132
GZ3182	Moderate	327	148.536
GZ3323	Moderate	13	227.379
GZ3323	Moderate	34	779.4
GZ3323	Moderate	40	593.4
GZ3323	Moderate	108	341.395
GZ3323	Moderate	197	280.167
GZ3323	Moderate	347	746.036
GZ3433	Moderate	-15	343.891
GZ3433	Moderate	-1	792.802
GZ3433	Moderate	14	1037.8
GZ3433	Moderate	106	474.988
GZ3433	Moderate	167	73.1889
GZ3344	Moderate	-12	960.194
GZ3344	Moderate	-1	1044.2
GZ3344	Moderate	17	1148
GZ3344	Moderate	31	599.6
GZ3344	Moderate	94	752.4
GZ3344	Moderate	183	503.6
GZ3344	Moderate	326	760.6
GZ3GZ7	Moderate	-12	2.58605
GZ3GZ7	Moderate	7	1664.2
GZ3GZ7	Moderate	23	1917.6
GZ3GZ7	Moderate	29	2061
GZ3GZ7	Moderate	100	876.97
GZ3GZ7	Moderate	205	187.422
GZ3GZ7	Moderate	336	298.225
GZ3173	Moderate	324	<3
GZ3379	Moderate	-7	243.337
GZ3379	Moderate	0	349.077
GZ3379	Moderate	98	317.412
GZ3379	Moderate	185	178.52
GZ3379	Moderate	330	244.912
GZ3223	Moderate	-36
GZ3223	Moderate	-14	838.2
GZ3223	Moderate	75	664.454
GZ3223	Moderate	143	153.833
GZ3223	Moderate	296	317.687
GZ3232	Moderate	-14	1945.8
GZ3232	Moderate	-6	2147.4
GZ3232	Moderate	14	1389.8
GZ89075	Moderate	37	1045
GZ3911	Moderate	-1	100.29
GZ3911	Moderate	18	147.159
GZ3911	Moderate	37	174.717
GZ3911	Moderate	95	130.784
GZ3911	Moderate	193	107.061
GZ3911	Moderate	326	303.133
GZ3362	Moderate	320	168.426
GZ3329	Moderate	326	300.106
GZ3366	Moderate	320	61.5132
GZ3134	Moderate	-8	128.6
GZ3134	Moderate	-1	838.865
GZ3134	Moderate	198	70.7537
GZ3279	Moderate	-19	253.846
GZ3279	Moderate	-6	318.455
GZ3279	Moderate	13	322.436
GZ3279	Moderate	32	468.798
GZ3279	Moderate	112	544.502
GZ3279	Moderate	179	542.969
GZ3279	Moderate	321	492.4
GZ3333	Moderate	-11	43.0976
GZ3333	Moderate	90	28.7539
GZ3333	Moderate	158	16.6203
GZ3333	Moderate	299	26.9415
GZ3559	Moderate	23	241.564
GZ3559	Moderate	56	450.662
GZ3559	Moderate	86	1134.4
GZ3559	Moderate	121	551.051
GZ3559	Moderate	189	225.756
GZ3559	Moderate	344	177.807
GZ3396	Moderate	330	185.181
GZ3003	Moderate	328	50.7375
GZ3208	Moderate	-16	31.3699
GZ3208	Moderate	-3	208.7
GZ3208	Moderate	13	237.043
GZ3208	Moderate	33	118.874
GZ3208	Moderate	94	71.2755
GZ3208	Moderate	179	47.7076
GZ3208	Moderate	312	57.0402
GZ3220	Moderate	326	91.5304
GZ3031	Moderate	-1	43.3585
GZ3031	Moderate	33	50.3355
GZ3031	Moderate	91	60.8537
GZ3031	Moderate	196	29.8745
GZ3031	Moderate	327	48.1213
GZ3274	Moderate	319	228.83
GZ3388	Moderate	-22	2.60011
GZ3388	Moderate	-4	384.118
GZ3388	Moderate	13	322.775
GZ3388	Moderate	32	232.416
GZ3388	Moderate	109	90.2453
GZ3388	Moderate	181	48.8361
GZ3388	Moderate	320	93.8833
GZ3251	Moderate	347	336.742
GZ3351	Moderate	17	1936.6
GZ3351	Moderate	31	1184.6
GZ3351	Moderate	103	573.2
GZ3351	Moderate	189	159.822
GZ3351	Moderate	326	418.254
GZ3423	Moderate	-25	155.048
GZ3423	Moderate	7	2126.2
GZ3423	Moderate	33	802.4
GZ3423	Moderate	101	429.4
GZ3423	Moderate	166	95.4515
GZ3423	Moderate	321	621.566
GZ3185	Moderate	339	<3
GZ3399	Moderate	-24	139.525
GZ3399	Moderate	-11	2233.6
GZ3399	Moderate	7	1793.4
GZ3399	Moderate	14	1064.4
GZ3399	Moderate	34	794.746
GZ3399	Moderate	104	425.697
GZ3399	Moderate	174	311.981
GZ3399	Moderate	322	319.624
GZ3331	Moderate	-12	160.752
GZ3331	Moderate	0	846.733
GZ3331	Moderate	38	376.513
GZ3331	Moderate	111	191.847
GZ3331	Moderate	181	95.3114
GZ3178	Moderate	-30	442.452
GZ3178	Moderate	-14	1498.8
GZ3178	Moderate	7	1293
GZ3178	Moderate	35	755.2
GZ3178	Moderate	102	369.204
GZ3178	Moderate	163	259.659
GZ3233	Moderate	336	<3
GZ3321	Moderate	-16	180.432
GZ3321	Moderate	-10	467.78
GZ3321	Moderate	17	851.8
GZ3321	Moderate	31	729.4
GZ3321	Moderate	103	489.153
GZ3321	Moderate	179	215.316
GZ3321	Moderate	323	292.035
GZ3262	Moderate	-12	409.865
GZ3262	Moderate	-5	404.639
GZ3262	Moderate	20	571.743
GZ3262	Moderate	34	779.93
GZ3262	Moderate	112	1162
GZ3262	Moderate	181
GZ3262	Moderate	336	791.516
GZ3435	Moderate	-1	101.643
GZ3435	Moderate	17	189.602
GZ3435	Moderate	31	135.816
GZ3435	Moderate	103	83.3591
GZ3435	Moderate	184	79.6449
GZ3435	Moderate	338	65.9768
GZ3370	Moderate	326	632.6
GZ3325	Moderate	328	1528.6
GZ3110	Moderate	326	7.38613
GZ3216	Moderate	-12	639.4
GZ3216	Moderate	-4	1082.4
GZ3216	Moderate	31	328.149
GZ3216	Moderate	103	110.876
GZ3216	Moderate	185	103.528
GZ3204	Moderate	330	478.262
GZ3264	Moderate	330	<3
GZ3445	Moderate	-17	2015.4
GZ3445	Moderate	7	1858
GZ3445	Moderate	32	1241.4
GZ3445	Moderate	109	751.56
GZ3445	Moderate	176	187.406
GZ3445	Moderate	323	172.03
GZ3133	Moderate	-1	522.113
GZ3133	Moderate	35	468.869
GZ3133	Moderate	84	166.784
GZ3133	Moderate	196	33.8979
GZ3268	Moderate	329	87.1634
GZ3172	Moderate	325	1999
GZ3186	Moderate	336	<3
GZ33GZ	Moderate	335	27.6132
GZ3380	Moderate	30	94.1839
GZ3380	Moderate	91	48.3584
GZ3380	Moderate	182	32.4272
GZ3380	Moderate	323	41.0828
GZ3301	Moderate	-8	1146.4
GZ3301	Moderate	7	988.2
GZ3301	Moderate	33	788.4
GZ3301	Moderate	126	775.667
GZ3301	Moderate	182	473.502
GZ3432	Moderate	-8	249.963
GZ3432	Moderate	-2	546.316
GZ3432	Moderate	18	695.943
GZ3432	Moderate	39	628.545
GZ3432	Moderate	106	429.517
GZ3432	Moderate	182	508.214
GZ3432	Moderate	323	415.2
GZ3152	Moderate	339	51.889
GZ3308	Moderate	7	94.735
GZ3308	Moderate	30	89.4167
GZ3308	Moderate	107	73.0722
GZ3308	Moderate	181	39.2424
GZ3308	Moderate	321	56.7802
GZ3022	Moderate	-18	2.17167
GZ3022	Moderate	0	189.802
GZ3022	Moderate	27	299.038
GZ3022	Moderate	34	277.655
GZ3022	Moderate	58	297.314
GZ3022	Moderate	131	163.618
GZ3022	Moderate	194	78.7436
GZ3022	Moderate	342	111.68
GZ3136	Moderate	25	452.424
GZ3136	Moderate	51	460.131
GZ3136	Moderate	97	127.675
GZ3136	Moderate	195	106.139
GZ3136	Moderate	341	85.6263
GZ3457	Moderate	-14	49.0297
GZ3457	Moderate	13	1814
GZ3457	Moderate	35	973.8
GZ3457	Moderate	105	507.087
GZ3457	Moderate	166	87.1309
GZ3215	Moderate	-16	<3
GZ3215	Moderate	-7	60.6909
GZ3215	Moderate	-1	87.1945
GZ3215	Moderate	28	137.698
GZ3215	Moderate	47	130.717
GZ3215	Moderate	103	117.139
GZ3215	Moderate	188	45.1677
GZ3215	Moderate	321	79.9989
GZ3389	Moderate	-21	273.747
GZ3389	Moderate	-10
GZ3389	Moderate	7	606.2
GZ3389	Moderate	34	465.2
GZ3389	Moderate	104	398.2
GZ3389	Moderate	185	154.113
GZ3389	Moderate	324	570.897
GZ3226	Moderate	326	89.7162
GZ3141	Moderate	337	527.556
GZ3168	Moderate	-4	92.5433
GZ3168	Moderate	203	16.6639
GZ3GZ3	Moderate	-11	1785.6
GZ3GZ3	Moderate	16	1234.4
GZ3GZ3	Moderate	32	885.4
GZ3GZ3	Moderate	97	432.336
GZ3GZ3	Moderate	188	541.8
GZ3012	Moderate	-12	749.806
GZ3012	Moderate	-5	2900
GZ3012	Moderate	29	2781
GZ3012	Moderate	102	1011.6
GZ3012	Moderate	186	679.2
GZ3207	Moderate	-27	226.633
GZ3207	Moderate	-17	15094
GZ3207	Moderate	-10	12412
GZ3207	Moderate	7	14378.4
GZ3207	Moderate	31	5053.8
GZ3207	Moderate	103	857.525
GZ3207	Moderate	177	404.047
GZ3447	Moderate	-11	41.3545
GZ3447	Moderate	8
GZ3447	Moderate	46	5695.4
GZ3447	Moderate	113	2035.6
GZ3447	Moderate	183	950.6
GZ3335	Moderate	329	<3
GZ3177	Moderate	-14	882.2
GZ3177	Moderate	13	853.2
GZ3177	Moderate	31	705.2
GZ3177	Moderate	96	361.314
GZ3177	Moderate	179	156.984
GZ3371	Moderate	-28	92.9831
GZ3371	Moderate	-16	2177.4
GZ3371	Moderate	7	2451.6
GZ3371	Moderate	33	1604.2
GZ3371	Moderate	84	908
GZ3371	Moderate	177	262.137
GZ3371	Moderate	309	397
GZ3GZ2	Moderate	-4	63.8165
GZ3GZ2	Moderate	16	61.1444
GZ3GZ2	Moderate	32	58.7858
GZ3GZ2	Moderate	97	36.0847
GZ3GZ2	Moderate	188	22.9259
GZ3345	Moderate	-13	197.559
GZ3345	Moderate	7	505.186
GZ3345	Moderate	32	193.76
GZ3345	Moderate	105	159.111
GZ3345	Moderate	179	140.191
GZ3345	Moderate	321	105.501
GZ3312	Moderate	342	1055.8
GZ3045	Moderate	335	485.336
GZ3125	Moderate	326	<3
GZ3109	Moderate	-17	750.894
GZ3109	Moderate	7	745.8
GZ3109	Moderate	34	486.2
GZ3109	Moderate	106	242.188
GZ3109	Moderate	176	101.406
GZ3109	Moderate	322	192.569
GZ3153	Moderate	325	81.845
GZ3327	Moderate	325	196.761
GZ3404	Moderate	-14	160.937
GZ3404	Moderate	7	257.755
GZ3404	Moderate	35	175.783
GZ3404	Moderate	103	70.4296
GZ3404	Moderate	177	20.5894
GZ3404	Moderate	323	44.1742
GZ3034	Moderate	26	3135
GZ3034	Moderate	32	1783
GZ3034	Moderate	91	1259.4
GZ3034	Moderate	196	492.89
GZ3227	Moderate	-6	459.904
GZ3227	Moderate	5	751.491
GZ3227	Moderate	49	960.66
GZ3227	Moderate	123	521.195
GZ3227	Moderate	207	120.222
GZ3227	Moderate	329	601.2
GZ3269	Moderate	-8	150.688
GZ3269	Moderate	-4	524.13
GZ3269	Moderate	-1	529.011
GZ3269	Moderate	15	897.45
GZ3269	Moderate	32	461.889
GZ3269	Moderate	123	183.319
GZ3269	Moderate	192	211.234
GZ3442	Moderate	319	77.6376
GZ3117	Moderate	330	64.7627
GZ3456	Moderate	323	146.293
GZ3196	Mild	349	0.0627237
GZ3162	Mild	40	2121.8
GZ3162	Mild	46	66.5439
GZ3162	Mild	64	29.9867
GZ3162	Mild	110	26.3986
GZ3162	Mild	208	16.4826
GZ3162	Mild		24.8123
GZ3356	Mild	-7	2.51987
GZ3356	Mild	35	107.922
GZ3356	Mild	56	119.821
GZ3356	Mild	124	92.4087
GZ3356	Mild	198	57.7624
GZ3356	Mild	335	72.6401
GZ3020	Mild	-3	121.23
GZ3020	Mild	16	285.741
GZ3020	Mild	77	151.963
GZ3020	Mild	204	27.6947
GZ3020	Mild	339	58.3789
GZ3132	Mild	325	49.7865
GZ3228	Mild	-12	<3
GZ3228	Mild	0	46.1194
GZ3228	Mild	10	57.169
GZ3228	Mild	27	38.1489
GZ3228	Mild	87	69.2361
GZ3228	Mild	213	49.5873
GZ3118	Mild	339	308.117
GZ88809	Mild	85
GZ88809	Mild	327	57.9618
GZ3078	Mild	336	<3
GZ2976	Mild	348	261.563

## Sheet: Fig1e
In-hospital stage			1-month follow-up			3-month follow-up			6-month follow-up			12-month follow-up
Full length spike-IgG (AU/ml)	RBD-IgG (AU/ml)		Full length spike-IgG (AU/ml)	RBD-IgG (AU/ml)		Full length spike-IgG (AU/ml)	RBD-IgG (AU/ml)		Full length spike-IgG (AU/ml)	RBD-IgG (AU/ml)		S-Full-IgG	nCoV S-RBD-IgG		Parameter	all time points
2532.8	3490		783.804	382.95		664.454	366.83		675.801	694.5		531.302	559.38		Number of XY Pairs	474
6344.6	5508.6		424.686	182.21		151.963	168.67		16.6203	15.01		317.687	134.1		Pearson r	0.7411
685.628	666.17		388.639	124.57		62.0623	29.04		259.659	183.45		26.9415	14.95		95% confidence interval	0.6977 to 0.7792
1874.4	2405		881.4	858		1465.8	492.6		144.225	117.51		397	129.12		P value (two-tailed)	< 0.0001
2533.6	2797		159.458	184.23		1270.8	1709		95.4515	320.19		57.0402	61.85		P value summary	***
5072.8	4848.6		170.307	177.59		568.658	279.61		87.1309	78.63		NA	292.4		Is the correlation significant? (alpha=0.05)	Yes
782.663	604.56		386.706	632.39		557.4	536.6		73.1889	45.57		763.2	245.4		R squared	0.5493
4265.6	4278		136.86	133.16		560	732		682.4	282.8		572.2	572.2
1565.2	2923.4		201.847	179.03		300.477	509.42		226.991	28.57		136.772	229.16
3424.4	2179.8		215.54	176.36		166.784	102.86		122.59	265.83		68.3922	39.4
1787.2	2045		142.589	318.83		908	527.2		52.8488	55.7		113.839	76.52
1997.2	1215.4		149.949	390.32		766.423	744.85		117.713	113.32		228.83	88.06
1313.8	1049		221.407	410.4					311.981	111.16		77.6376	50.24
317.994	398.55		1154	1502.6		134.324	118.74		861.926	231.88		139.099	137.71
4.32456	<3		542.6	769.6		1134.4	428.6		25.5246	20.06		142.282	122.59
179.902	248.94		1626.8	1337.8		69.2361	45.65		25.0179	28.54		168.426	154.61
1243	1399.8		1070	819.4		393.374	340.45		187.406	66.03		61.5132	33.23
1603.6	1235.2		163.645	139.25		28.7539	32.42		101.406	66.27		93.8833	50.94
129.016	105.61		158.717	121.18		171.579	183.66		54.4132	70.11		522.915	351.97
755.6	1377.8		117.395	82.95		60.8537	15.71		404.047	113.07		370.62	162.67
439.662	469.59		111.444	79.06		48.3584	36.27		262.137	118.18		205.192	97.38
823.2	306.78		718.6	1400.4		1259.4	422		20.5894	8.5		492.4	424.2
263.629	270.8		402.637	350.76		752.4	791.8		81.9708	73.75		621.566	229.29
792.802	500.32		458.827	174.76		71.2755	100.77		157.266	185.91		56.7802	12.26
1044.2	1493.6		295.148	318.07		711.6	518.6		285.775	285.01		79.9989	97.33
2.58605	4.02		2121.8	2486.6		130.784	110.89		412.474	152.45		105.501	55.53
349.077	276.69		66.5439	54.57		765.2	494		112.514	61.81		57.8412	51.84
838.2	1202.6		2537.6	3453		361.314	261.7		187.154	139.34		319.624	109
2147.4	3684.2		227.379	504		127.675	40.56		207.251	99.6		192.569	92.11
100.29	138.92		779.4	1456.2		432.336	236.02		542.969	230.99		105.696	56.05
838.865	600.28		593.4	1190.2		36.0847	30.45		47.7076	56.88		193.089	23.26
43.0976	69.94		792.802	500.32		317.412	255.33		215.316	176.26		132.77	67.84
208.7	322.54		1037.8	835.8		1879.6	2169.4		156.984	98.04		292.035	185.18
43.3585	22.08		1044.2	1493.6		876.97	408.07		140.191	78.46		172.03	56.94
384.118	383.14		1148	1587.6		429.4	431.6		1165.8	357.4		41.0828	21.1
155.048	117.96		599.6	821.4		369.204	238.69		335.853	165.38		415.2	305
2233.6	1340.4		1664.2	1411		1011.6	727.4		48.8361	32.59		44.1742	14.57
846.733	810.84		1917.6	1585.8		389.2	172.04		95.3114	119.14		146.293	55.08
1498.8	1422.6		2061	1699.8		251.108	62.62					<3	<3
467.78	728.71		349.077	276.69		402.809	237.58		39.2424	7.92		570.897	237.15
404.639	509.83		1389.8	2411.8		129.009	51.07		1219.4	1508.4		1194.6	896.8
101.643	52.62		1045	1739.2		573.2	442.6		944	755.8		1999	428.8
1082.4	1029.2		100.29	138.92		489.153	394.86		61.2057	87.87		81.845	54.39
2015.4	192.4		147.159	339.74		83.3591	63.72		32.4272	22.45		196.761	102.17
522.113	433.25		174.717	191.05		110.876	95.42		473.502	150.48		49.7865	14
1146.4	1319.8		7881.2	6310.2		117.139	137.77		508.214	200.97		377.245	150.08
546.316	241.7		4536.6	4477		857.525	187.61		503.6	446.4		760.6	597.4
189.802	86.47		756.6	951.4		70.4296	35.94		950.6	152.2		303.133	204.25
49.0297	41.71		838.865	600.28		64.5711	68.45		79.6449	56.72		300.106	147.99
87.1945	82.96		322.436	232.46		172.335	160.71		59.1476	31.05		91.5304	16.83
92.5433	67.23		468.798	262.62		425.697	134.09		178.52	91.35		418.254	149.99
1785.6	1844.4		241.564	216.13		398.2	511.8		103.528	70.15		632.6	710.8
2900	455.2		450.662	235.19		577.2	620.6		154.113	126.26		7.38613	3.58
12412	5995.4		107.922	42.98		735.292	322.66		679.2	420.4		89.7162	89.55
41.3545	12.26		119.821	46.76		690.623	297.64		45.1677	60.76		<3	<3
882.2	1444.8		1189	1389.6		273.919	191.01		541.8	375.8		381.491	171.46
2177.4	1964.2		237.043	356.03		80.794	85.38		22.9259	16.49		148.536	36.3
63.8165	50.75		118.874	156.51		507.087	290.01		225.756	92.48		48.1213	7.75
197.559	50.38		43.3585	22.08		159.111	106.01		159.822	99.66		57.9618	38.52
750.894	619.25		50.3355	17.07		261.352	127.29		211.234	113.52		688.2	836.6
160.937	96.95		322.775	294.66		474.988	169.05		107.061	83.97		50.7375	29.59
459.904	46.43		232.416	198.88		429.517	166.13		78.7436	24.1		1528.6	720.6
529.011	364.76		285.741	510.99		242.188	130.14		106.139	26.41		87.1634	92.09
2.51987	<3		1936.6	1510.2		73.0722	15.91		118.738	100.74		<3	<3
121.23	236.58		1184.6	1026.8		104.209	69.93		29.8745	7.27		601.2	250.6
46.1194	46.41		2126.2	1915.6		341.395	625.78		33.8979	17.02		244.912	103.11
			802.4	822.6		90.2453	64.55		492.89	121.29		185.181	47.15
			1808.4	2008		751.56	178.3		280.167	509.51		478.262	337.93
			1208.6	1393.6		191.717	96.96		290.898	87.32		<3	<3
			1793.4	956.2		26.3986	18.39		588.242	250.82		64.7627	43.3
			1064.4	600.4		191.847	187.69		70.7537	63.57		915.2	1628
			794.746	344.69		544.502	203.9		57.7624	14.33		<3	<3
			846.733	810.84		1162	394		522.108	170.41		529.835	213.54
			376.513	433.9		2035.6	242		16.6639	19.03		530.6	263.8
			1293	1399.4		551.051	148.64		27.6947	21.61		855.4	402.2
			755.2	806.8		521.195	130.61		187.422	84		27.6132	3.12
			2994.2	3679.4		183.319	130.14		120.222	39.9		485.336	205.89
			851.8	1466.4		92.4087	27.46		16.4826	11.19		72.6401	14.67
			729.4	1222.8		775.667	204.84		49.5873	32.88		157.251	49.38
			571.743	510.77		163.618	48.93					298.225	112.13
			779.93	459.07								<3	<3
			101.643	52.62								791.516	164.94
			189.602	137.23								<3	<3
			135.816	186.71								<3	<3
			4265.6	4278								527.556	114.63
			2744.4	3138.8								65.9768	48.85
			1534	2032								<3	<3
			328.149	277.58								51.889	70.91
			1858	857.8								58.3789	36.81
			1241.4	638.8								308.117	69.77
			522.113	433.25								<3	12.53
			468.869	244.83								25.4627	27.15
			94.1839	100.59								85.6263	15.53
			988.2	1039.4								111.68	27.56
			788.4	834.2								1055.8	241.4
			695.943	301.74								74.818	17.03
			628.545	247.54								177.807	75.18
			1084	1467.2								746.036	794.31
			1069.6	1252								336.742	146.42
			46.1194	46.41								261.563	221.67
			57.169	51.48								0.0627237
			38.1489	35.57
			94.735	45.72
			89.4167	27.88
			189.802	86.47
			299.038	135.13
			277.655	109.22
			297.314	130.96
			452.424	118.87
			460.131	100.8
			2861.6	1565.6
			2207.2	982
			1814	1953.6
			973.8	1125.4
			87.1945	82.96
			137.698	166.69
			130.717	236.98
			606.2	834.8
			465.2	645
			816.4	902.2
			1234.4	1337.6
			885.4	977.6
			2781	1977.4
			14378.4	3266.8
			5053.8	1991.8
			5695.4	545.8
			853.2	1170.4
			705.2	886
			2451.6	1412.4
			1604.2	915.4
			1725.4	1283
			723.4	520.4
			1313.8	1049
			1244.2	884.6
			908.6	650
			61.1444	54.03
			58.7858	51.93
			505.186	252.18
			193.76	213.1
			317.994	398.55
			335.233	319.01
			745.8	789.4
			486.2	525
			257.755	225.86
			175.783	122.65
			3135	1319.2
			1783	820.6
			751.491	113.81
			960.66	143.41
			529.011	364.76
			897.45	520.56
			461.889	343.13

## Sheet: Fig1f
Group	Patient ID	In-patient	1-month	3-month	6-month	12-month							In-patient				1-month				3-month				6-month				12-month
Group1: RBD-IgG>1000AU/ml	GZ3256		3453	1709	285.01	351.97						Table Analyzed	High_Vs_Low			Table Analyzed	High_Vs_Low			Table Analyzed	High_Vs_Low			Table Analyzed	High_Vs_Low			Table Analyzed	High_Vs_Low
	GZ3326	5508.6	4477	2169.4	1508.4	836.6						Column A	High			Column C	High			Column E	High			Column G	High			Column I	High
	GZ3426	2405	1389.6	340.45	73.75	76.52						vs	vs			vs	vs			vs	vs			vs	vs			vs	vs
	GZ3411	2797	1393.6	620.6	231.88							Column B	Low			Column D	Low			Column F	Low			Column H	Low			Column J	Low
	GZ3276	4278	2032	732	185.91	137.71
	GZ3287	2923.4	1252	494	282.8							Unpaired t test with Welch's correction				Unpaired t test with Welch's correction				Unpaired t test with Welch's correction				Unpaired t test with Welch's correction				Unpaired t test with Welch's correction
	GZ3270	2179.8	982	492.6	357.4	245.4						P value	0.0004			P value	0.0026			P value	0.0363			P value	0.2212			P value	0.7074
	GZ3393	2045	902.2	322.66	165.38	171.46						P value summary	***			P value summary	**			P value summary	*			P value summary	ns			P value summary	ns
	GZ3341	1215.4	1283	96.96	31.05							Are means signif. different? (P < 0.05)	Yes			Are means signif. different? (P < 0.05)	Yes			Are means signif. different? (P < 0.05)	Yes			Are means signif. different? (P < 0.05)	No			Are means signif. different? (P < 0.05)	No
	GZ3273	1049	650	172.04	152.45	150.08						One- or two-tailed P value?	Two-tailed			One- or two-tailed P value?	Two-tailed			One- or two-tailed P value?	Two-tailed			One- or two-tailed P value?	Two-tailed			One- or two-tailed P value?	Two-tailed
	GZ3319	1399.8	769.6	297.64	139.34	162.67						Welch-corrected t, df	t=4.822 df=12			Welch-corrected t, df	t=3.711 df=13			Welch-corrected t, df	t=2.316 df=14			Welch-corrected t, df	t=1.267 df=18			Welch-corrected t, df	t=0.3863 df=10
	GZ3343	1235.2	819.4	191.01	99.6	97.38
	GZ3280	1377.8	1400.4	744.85	694.5	559.38
	Patient ID	In-patient	1-month	3-month	6-month	12-month
Group2: 100<RBD-IgG<1000AU/ml	GZ2929	666.17	951.4	279.61	87.32
	GZ2930	604.56		536.6	250.82
	GZ3033	398.55	319.01	183.66	100.74
	GZ3328		382.95	518.6	755.8	896.8
	GZ3394		182.21	62.62	28.57	23.26
	GZ3334		858	127.29	87.87	67.84
	GZ3231	248.94	177.59	68.45	55.7	51.84
	GZ3381		632.39	237.58	61.81
	GZ3374		176.36	118.74	20.06	39.4
	GZ3375		410.4	509.42	265.83	229.16
	GZ3390	105.61	121.18	69.93	117.51
	GZ3057		79.06	29.04	170.41	263.8

## Sheet: Fig1g
Group	Patient ID	In-patient	1-month	3-month	6-month	12-month						Table Analyzed	In-patient			Table Analyzed	1-month			Table Analyzed	3-month			Table Analyzed	6-month			Table Analyzed	12-month
Severe	GZ3256		3453	1709	285.01	351.97						Column A	S			Column C	S			Column E	S			Column G	S			Column I	S
	GZ3326	5508.6	4477	2169.4	1508.4	836.6						vs	vs			vs	vs			vs	vs			vs	vs			vs	vs
	GZ3426	2405	1389.6	340.45	73.75	76.52						Column B	M			Column D	M			Column F	M			Column H	M			Column J	M
	GZ3411	2797	1393.6	620.6	231.88
	GZ3276	4278	2032	732	185.91	137.71						Unpaired t test with Welch's correction				Unpaired t test with Welch's correction				Unpaired t test with Welch's correction				Unpaired t test with Welch's correction				Unpaired t test with Welch's correction
	GZ3287	2923.4	1252	494	282.8							P value	0.0287			P value	0.0109			P value	0.0568			P value	0.551			P value	0.7552
	GZ3270	2179.8	982	492.6	357.4	245.4						P value summary	*			P value summary	*			P value summary	ns			P value summary	ns			P value summary	ns
	GZ3393	2045	902.2	322.66	165.38	171.46						Are means signif. different? (P < 0.05)	Yes			Are means signif. different? (P < 0.05)	Yes			Are means signif. different? (P < 0.05)	No			Are means signif. different? (P < 0.05)	No			Are means signif. different? (P < 0.05)	No
	GZ3341	1215.4	1283	96.96	31.05							One- or two-tailed P value?	Two-tailed			One- or two-tailed P value?	Two-tailed			One- or two-tailed P value?	Two-tailed			One- or two-tailed P value?	Two-tailed			One- or two-tailed P value?	Two-tailed
	GZ3273	1049	650	172.04	152.45	150.08						Welch-corrected t, df	t=2.438 df=14			Welch-corrected t, df	t=2.965 df=13			Welch-corrected t, df	t=2.064 df=15			Welch-corrected t, df	t=0.6066 df=20			Welch-corrected t, df	t=0.3184 df=13
	GZ2929	666.17	951.4	279.61	87.32
	GZ2930	604.56		536.6	250.82
	GZ3033	398.55	319.01	183.66	100.74
	Patient ID	In-patient	1-month	3-month	6-month	12-month
Moderate	GZ3319	1399.8	769.6	297.64	139.34	162.67
	GZ3343	1235.2	819.4	191.01	99.6	97.38
	GZ3280	1377.8	1400.4	744.85	694.5	559.38
	GZ3328		382.95	518.6	755.8	896.8
	GZ3394		182.21	62.62	28.57	23.26
	GZ3334		858	127.29	87.87	67.84
	GZ3231	248.94	177.59	68.45	55.7	51.84
	GZ3381		632.39	237.58	61.81
	GZ3374		176.36	118.74	20.06	39.4
	GZ3375		410.4	509.42	265.83	229.16
	GZ3390	105.61	121.18	69.93	117.51
	GZ3057		79.06	29.04	170.41	263.8

## Sheet: Fig2a
1-month follow-up				3-month follow-up				6-month follow-up				12-month follow-up
Patient ID	Symptom	Microneutralization (dilution folds)		Patient ID	Symptom	Microneutralization (dilution folds)		Patient ID	Symptom	Microneutralization (dilution folds)		Patient ID	Symptom	Microneutralization (dilution folds)						1-m	3-m	6-m	12-m		Table Analyzed	MN-stats			Table Analyzed	MN-stats			Table Analyzed	MN-stats
GZ3379	Moderate	64		GZ3223	Moderate	64		GZ3280	Moderate	16		GZ3328	Moderate	256					Number of values	142	78	78	100		Column A	1-m			Column B	3-m			Column C	6-m
GZ3331	Moderate	128		GZ3020	Mild	64		GZ3333	Moderate	2		GZ3394	Moderate	2											vs	vs			vs	vs			vs	vs
GZ3022	Moderate	64		GZ3057	Moderate	2		GZ3178	Moderate	8		GZ3334	Moderate	16					Minimum	2	2	2	2		Column B	3-m			Column C	6-m			Column D	12-m
GZ3228	Mild	8		GZ3270	Severe	128		GZ3390	Moderate	16		GZ3122	Moderate	8					25% Percentile	16	16	7	5
GZ3375	Moderate	8		GZ3256	Severe	64		GZ3423	Moderate	8		GZ3231	Moderate	8					Median	32	32	16	8		Unpaired t test with Welch's correction				Unpaired t test with Welch's correction				Unpaired t test with Welch's correction
GZ3280	Moderate	64		GZ2929	Severe	32		GZ3457	Moderate	8		GZ2887	Moderate	32					75% Percentile	128	64	32	32		P value	0.0024			P value	0.0168			P value	0.5911
GZ3227	Moderate	8		GZ2930	Severe	128		GZ3433	Moderate	16		GZ3198	Moderate	2					Maximum	512	512	512	512		P value summary	**			P value summary	*			P value summary	ns
GZ3426	Severe	64		GZ3276	Severe	64		GZ3287	Severe	16		GZ3374	Moderate	8											Are means signif. different? (P < 0.05)	Yes			Are means signif. different? (P < 0.05)	Yes			Are means signif. different? (P < 0.05)	No
GZ3411	Severe	256		GZ3375	Moderate	16		GZ3394	Moderate	8		GZ3375	Moderate	8					Mean	89.1	50.13	25.26	30.18		One- or two-tailed P value?	Two-tailed			One- or two-tailed P value?	Two-tailed			One- or two-tailed P value?	Two-tailed
GZ3287	Severe	32		GZ3133	Moderate	32		GZ3375	Moderate	4		GZ3319	Moderate	32					Std. Deviation	120.1	68.25	59.97	61.29		Welch-corrected t, df	t=3.068 df=217			Welch-corrected t, df	t=2.418 df=151			Welch-corrected t, df	t=0.5383 df=167
GZ3270	Severe	512		GZ3371	Moderate	32		GZ3231	Moderate	32		GZ3343	Moderate	16					Std. Error	10.08	7.728	6.79	6.129
GZ3374	Moderate	16		GZ3280	Moderate	16		GZ3131	Moderate	8		GZ3146	Moderate	32
GZ3319	Moderate	64		GZ3374	Moderate	8		GZ3399	Moderate	4		GZ3376	Severe	64					Lower 95% CI of mean	69.17	34.74	11.74	18.02
GZ3343	Moderate	128		GZ3559	Moderate	64		GZ3411	Severe	32		GZ3196	Mild	2					Upper 95% CI of mean	109	65.52	38.78	42.34
GZ3GZ7	Moderate	512		GZ3228	Mild	4		GZ3374	Moderate	2		GZ3229	Moderate	2
GZ3423	Moderate	128		GZ3426	Severe	64		GZ3314	Moderate	4		GZ3260	Moderate	8					Sum	12652	3910	1970	3018
GZ3399	Moderate	64		GZ3333	Moderate	2		GZ3445	Moderate	2		GZ3057	Moderate	32
GZ3178	Moderate	64		GZ3033	Severe	32		GZ3109	Moderate	32		GZ3280	Moderate	32
GZ3445	Moderate	32		GZ3031	Moderate	2		GZ3436	Moderate	32		GZ3131	Moderate	16
GZ3301	Moderate	128		GZ3380	Moderate	8		GZ3207	Moderate	16		GZ3263	Moderate	2
GZ3308	Moderate	2		GZ3034	Moderate	32		GZ3371	Moderate	32		GZ3256	Severe	32
GZ3389	Moderate	256		GZ3344	Moderate	128		GZ3404	Moderate	4		GZ3182	Moderate	4
GZ3207	Moderate	256		GZ3208	Moderate	8		GZ3426	Severe	32		GZ3323	Moderate	16
GZ3371	Moderate	256		GZ3328	Moderate	64		GZ3276	Severe	8		GZ3344	Moderate	64
GZ3345	Moderate	128		GZ3911	Moderate	32		GZ3256	Severe	32		GZ3GZ7	Moderate	16
GZ3109	Moderate	256		GZ3287	Severe	128		GZ3273	Severe	16		GZ3173	Moderate	2
GZ3404	Moderate	64		GZ3177	Moderate	32		GZ3381	Moderate	32		GZ3379	Moderate	32
GZ3447	Moderate	2		GZ3136	Moderate	8		GZ3319	Moderate	32		GZ3223	Moderate	8
GZ3228	Mild	4		GZ3GZ3	Moderate	32		GZ3343	Moderate	32		GZ3911	Moderate	32
GZ3322	Severe	128		GZ3GZ2	Moderate	8		GZ3279	Moderate	32		GZ3326	Severe	64
GZ3276	Severe	512		GZ3379	Moderate	32		GZ3208	Moderate	8		GZ3362	Moderate	8
GZ3341	Severe	256		GZ3326	Severe	128		GZ3321	Moderate	32		GZ3329	Moderate	32
GZ3374	Moderate	8		GZ3GZ7	Moderate	128		GZ3177	Moderate	8		GZ3366	Moderate	4
GZ3390	Moderate	16		GZ3423	Moderate	256		GZ3345	Moderate	16		GZ3279	Moderate	64
GZ3436	Moderate	128		GZ3178	Moderate	64		GZ3270	Severe	8		GZ3333	Moderate	4
GZ3323	Moderate	16		GZ3012	Moderate	128		GZ3393	Severe	32		GZ3356	Mild	8
GZ3279	Moderate	32		GZ3273	Severe	32		GZ3388	Moderate	4		GZ3426	Severe	8
GZ3208	Moderate	16		GZ3394	Moderate	64		GZ3331	Moderate	16		GZ3396	Moderate	8
GZ3388	Moderate	64		GZ3381	Moderate	64		GZ3262	Moderate	NA		GZ3003	Moderate	4
GZ3457	Moderate	128		GZ3314	Moderate	32		GZ3308	Moderate	2		GZ3208	Moderate	8
GZ3177	Moderate	128		GZ3351	Moderate	32		GZ3326	Severe	32		GZ3220	Moderate	16
GZ3256	Severe	128		GZ3321	Moderate	64		GZ3328	Moderate	512		GZ3031	Moderate	4
GZ3394	Moderate	16		GZ3435	Moderate	32		GZ3334	Moderate	8		GZ3274	Moderate	32
GZ3231	Moderate	16		GZ3216	Moderate	16		GZ3380	Moderate	2		GZ3388	Moderate	16
GZ3375	Moderate	32		GZ3215	Moderate	32		GZ3301	Moderate	16		GZ3251	Moderate	8
GZ3131	Moderate	32		GZ3207	Moderate	32		GZ3432	Moderate	32		GZ3020	Mild	8
GZ3314	Moderate	8		GZ3404	Moderate	2		GZ3344	Moderate	64		GZ3351	Moderate	32
GZ3433	Moderate	128		GZ3231	Moderate	32		GZ3447	Moderate	8		GZ3423	Moderate	64
GZ3232	Moderate	128		GZ3131	Moderate	64		GZ3435	Moderate	8		GZ3185	Moderate	2
GZ3399	Moderate	32		GZ3399	Moderate	32		GZ3341	Severe	4		GZ3399	Moderate	16
GZ3269	Moderate	16		GZ3389	Moderate	128		GZ3379	Moderate	32		GZ3233	Moderate	4
GZ3326	Severe	512		GZ3411	Severe	32		GZ3216	Moderate	2		GZ3321	Moderate	128
GZ3057	Moderate	8		GZ3393	Severe	64		GZ3389	Moderate	16		GZ3262	Moderate	32
GZ3GZ3	Moderate	128		GZ3319	Moderate	8		GZ3012	Moderate	32		GZ3435	Moderate	32
GZ3GZ2	Moderate	64		GZ3343	Moderate	64		GZ3215	Moderate	8		GZ3370	Moderate	32
GZ3020	Mild	128		GZ3436	Moderate	32		GZ3GZ3	Moderate	32		GZ3325	Moderate	512
GZ3273	Severe	8		GZ3457	Moderate	16		GZ3GZ2	Moderate	2		GZ3110	Moderate	4
GZ3344	Moderate	128		GZ3345	Moderate	16		GZ3559	Moderate	32		GZ3276	Severe	32
GZ3351	Moderate	256		GZ3334	Moderate	16		GZ3351	Moderate	32		GZ3204	Moderate	128
GZ3321	Moderate	64		GZ3433	Moderate	8		GZ3269	Moderate	16		GZ3264	Moderate	2
GZ3435	Moderate	32		GZ3432	Moderate	64		GZ3911	Moderate	8		GZ3445	Moderate	4
GZ3911	Moderate	32		GZ3109	Moderate	32		GZ3022	Moderate	2		GZ3121	Severe	32
GZ3432	Moderate	32		GZ3308	Moderate	2		GZ3136	Moderate	8		GZ3268	Moderate	8
GZ3262	Moderate	512		GZ3390	Moderate	16		GZ3033	Severe	8		GZ3172	Moderate	64
GZ3GZ7	Moderate	256		GZ3323	Moderate	32		GZ3031	Moderate	2		GZ3132	Mild	8
GZ3559	Moderate	512		GZ3388	Moderate	32		GZ3133	Moderate	2		GZ3186	Moderate	2
GZ3136	Moderate	32		GZ3445	Moderate	32		GZ3034	Moderate	128		GZ33GZ	Moderate	2
GZ3034	Moderate	256		GZ3341	Severe	8		GZ3323	Moderate	16		GZ3380	Moderate	8
GZ3022	Moderate	32		GZ3162	Mild	8		GZ2929	Severe	16		GZ3432	Moderate	128
GZ3228	Mild	2		GZ3331	Moderate	16		GZ2930	Severe	128		GZ3152	Moderate	8
GZ3287	Severe	16		GZ3279	Moderate	32		GZ3134	Moderate	16		GZ3184	Severe	16
GZ3215	Moderate	16		GZ3262	Moderate	32		GZ3356	Mild	2		GZ3308	Moderate	4
GZ3GZ7	Moderate	256		GZ3447	Moderate	64		GZ3057	Moderate	32		GZ3022	Moderate	8
GZ3012	Moderate	128		GZ3559	Moderate	512		GZ3168	Moderate	2		GZ3118	Mild	16
GZ3326	Severe	128		GZ3227	Moderate	32		GZ3020	Mild	8		GZ3136	Moderate	4
GZ2929	Severe	512		GZ3269	Moderate	8		GZ3GZ7	Moderate	16		GZ3270	Severe	32
GZ3334	Moderate	16		GZ3356	Mild	8		GZ3227	Moderate	32		GZ88809	Mild	4
GZ3374	Moderate	8		GZ3301	Moderate	32		GZ3162	Mild	2		GZ3215	Moderate	16
GZ3057	Moderate	8						GZ3228	Mild	8		GZ3389	Moderate	128
GZ3380	Moderate	16										GZ3226	Moderate	8
GZ3308	Moderate	2										GZ3141	Moderate	8
GZ3393	Severe	128										GZ3393	Severe	32
GZ3273	Severe	8										GZ3078	Mild	2
GZ3381	Moderate	2										GZ2976	Mild	8
GZ3381	Moderate	128										GZ3335	Moderate	2
GZ3344	Moderate	32										GZ3371	Moderate	8
GZ3351	Moderate	64										GZ3273	Severe	32
GZ3321	Moderate	128										GZ3345	Moderate	8
GZ3435	Moderate	64										GZ3312	Moderate	32
GZ3216	Moderate	32										GZ3045	Moderate	32
GZ3207	Moderate	128										GZ3125	Moderate	2
GZ3177	Moderate	32										GZ3109	Moderate	16
GZ3411	Severe	32										GZ3153	Moderate	8
GZ3328	Moderate	32										GZ3327	Moderate	8
GZ3319	Moderate	32										GZ3404	Moderate	8
GZ3343	Moderate	64										GZ3227	Moderate	32
GZ3279	Moderate	32										GZ3130	Severe	128
GZ3388	Moderate	8										GZ3442	Moderate	32
GZ3445	Moderate	32										GZ3117	Moderate	4
GZ3GZ3	Moderate	32										GZ3456	Moderate	16
GZ3GZ2	Moderate	8
GZ3345	Moderate	32
GZ3034	Moderate	32
GZ3269	Moderate	32
GZ3276	Severe	256
GZ3270	Severe	128
GZ3033	Severe	32
GZ3375	Moderate	16
GZ3208	Moderate	8
GZ3031	Moderate	2
GZ3423	Moderate	32
GZ3301	Moderate	64
GZ3371	Moderate	16
GZ3231	Moderate	8
GZ3323	Moderate	256
GZ3399	Moderate	32
GZ3262	Moderate	128
GZ3022	Moderate	16
GZ3389	Moderate	64
GZ3109	Moderate	32
GZ3394	Moderate	8
GZ3390	Moderate	8
GZ3178	Moderate	64
GZ3133	Moderate	128
GZ3457	Moderate	32
GZ3404	Moderate	8
GZ3356	Mild	4
GZ89075	Moderate	128
GZ3911	Moderate	32
GZ3331	Moderate	64
GZ3432	Moderate	8
GZ3323	Moderate	16
GZ3162	Mild	128
GZ3447	Moderate	32
GZ3162	Mild	8
GZ3215	Moderate	16
GZ3227	Moderate	8
GZ3136	Moderate	8
GZ3341	Severe	32
GZ3559	Moderate	64
GZ3356	Mild	8
GZ3022	Moderate	8

## Sheet: Fig2b
In-hospital stage			1-month follow-up			3-month follow-up			6-month follow-up			12-month follow-up
Microneutralization (dilution folds)	RBD-IgG (AU/ml)		Microneutralization (dilution folds)	RBD-IgG (AU/ml)		Microneutralization (dilution folds)	RBD-IgG (AU/ml)		Microneutralization (dilution folds)	RBD-IgG (AU/ml)		Microneutralization (dilution folds)	RBD-IgG (AU/ml)					Parameter	MN
128	3490		32	382.95		64	366.83		16	694.5		32	559.38					Number of XY Pairs	475
512	5508.6		16	182.21		64	168.67		0	15.01		8	134.1					Pearson r	0.407
128	666.17		8	124.57		0	29.04		8	183.45		4	14.95					95% confidence interval	0.3291 to 0.4795
0	2405		16	858		128	492.6		16	117.51		8	129.12					P value (two-tailed)	< 0.0001
256	2797		16	184.23		64	1709		8	320.19		8	61.85					P value summary	***
256	4848.6		8	177.59		32	279.61		8	78.63		32	292.4					Is the correlation significant? (alpha=0.05)	Yes
1024	604.56		128	632.39		128	536.6		16	45.57		32	245.4					R squared	0.1657
256	4278		16	133.16		64	732		16	282.8		128	572.2
128	2923.4		8	179.03		16	509.42		8	28.57		8	229.16
512	2179.8		8	176.36		32	102.86		4	265.83		8	39.4
128	2045		8	318.83		32	527.2		32	55.7		8	76.52
64	1215.4		32	390.32		16	744.85		8	113.32		32	88.06
128	1049		16	410.4					4	111.16		32	50.24
128	398.55		64	1502.6		8	118.74		32	231.88		32	137.71
2	<3		32	769.6		64	428.6		0	20.06		16	122.59
16	248.94		128	1337.8		4	45.65		4	28.54		8	154.61
64	1399.8		64	819.4		64	340.45		0	66.03		4	33.23
8	1235.2		16	139.25		0	32.42		32	66.27		16	50.94
16	105.61		8	121.18		32	183.66		32	70.11		32	351.97
128	1377.8		8	82.95		0	15.71		16	113.07		32	162.67
32	469.59		8	79.06		8	36.27		32	118.18		16	97.38
32	306.78		64	1400.4		32	422		4	8.5		64	424.2
64	270.8		32	350.76		128	791.8		32	73.75		64	229.29
256	500.32		8	174.76		8	100.77		8	185.91		4	12.26
128	1493.6		128	318.07		64	518.6		32	285.01		16	97.33
0	4.02		128	2486.6		32	110.89		16	152.45		8	55.53
64	276.69		8	54.57		128	494		32	61.81		8	51.84
256	1202.6		128	3453		32	261.7		32	139.34		16	109
128	3684.2		16	504		8	40.56		32	99.6		16	92.11
16	138.92		256	1456.2		32	236.02		32	230.99		16	56.05
512	600.28		16	1190.2		8	30.45		8	56.88		2	23.26
0	69.94		256	500.32		32	255.33		32	176.26		16	67.84
32	322.54		128	835.8		128	2169.4		8	98.04		128	185.18
4	22.08		128	1493.6		128	408.07		16	78.46		4	56.94
128	383.14		128	1587.6		256	431.6		8	357.4		8	21.1
32	117.96		32	821.4		64	238.69		32	165.38		128	305
64	1340.4		512	1411		128	727.4		4	32.59		8	14.57
128	810.84		256	1585.8		32	172.04		16	119.14		16	55.08
64	1422.6		256	1699.8		64	62.62		32			2	<3
128	728.71		64	276.69		64	237.58		0	7.92		128	237.15
1024	509.83		128	2411.8		32	51.07		32	1508.4		256	896.8
64	52.62		128	1739.2		32	442.6		512	755.8		64	428.8
128	1029.2		16	138.92		64	394.86		8	87.87		8	54.39
32	192.4		32	339.74		32	63.72		0	22.45		8	102.17
512	433.25		32	191.05		16	95.42		16	150.48		8	14
128	1319.8		512	6310.2		32	137.77		32	200.97		32	150.08
8	241.7		128	4477		32	187.61		64	446.4		64	597.4
64	86.47		512	951.4		0	35.94		8	152.2		32	204.25
16	41.71		512	600.28		32	68.45		8	56.72		32	147.99
32	82.96		32	232.46		64	160.71		4	31.05		16	16.83
16	67.23		32	262.62		32	134.09		32	91.35		32	149.99
256	1844.4		512	216.13		128	511.8		0	70.15		32	710.8
64	455.2		64	235.19		32	620.6		16	126.26		2	3.58
256	5995.4		4	42.98		64	322.66		32	420.4		8	89.55
8	12.26		8	46.76		8	297.64		8	60.76		2	<3
128	1444.8		64	1389.6		64	191.01		32	375.8		32	171.46
256	1964.2		16	356.03		32	85.38		0	16.49		4	36.3
64	50.75		8	156.51		16	290.01		32	92.48		4	7.75
32	50.38		4	22.08		16	106.01		32	99.66		4	38.52
256	619.25		0	17.07		16	127.29		16	113.52		64	836.6
32	96.95		64	294.66		8	169.05		8	83.97		4	29.59
4	46.43		8	198.88		64	166.13		0	24.1		512	720.6
1024	364.76		128	510.99		32	130.14		8	26.41		8	92.09
0	<3		256	1510.2		0	15.91		8	100.74		2	<3
256	236.58		64	1026.8		16	69.93		0	7.27		32	250.6
8	46.41		128	1915.6		32	625.78		0	17.02		32	103.11
			32	822.6		32	64.55		128	121.29		8	47.15
			256	2008		32	178.3		16	509.51		128	337.93
			32	1393.6		8	96.96		16	87.32		2	<3
			64	956.2		8	18.39		128	250.82		4	43.3
			32	600.4		16	187.69		16	63.57		64	1628
			32	344.69		32	203.9		0	14.33		2	<3
			128	810.84		32	394		32	170.41		32	213.54
			64	433.9		64	242		0	19.03		32	263.8
			64	1399.4		512	148.64		8	21.61		32	402.2
			64	806.8		32	130.61		16	84		2	3.12
			128	3679.4		8	130.14		32	39.9		32	205.89
			64	1466.4		8	27.46		2	11.19		8	14.67
			128	1222.8		32	204.84		8	32.88		8	49.38
			512	510.77		0	48.93					16	112.13
			128	459.07								4	<3
			64	52.62								32	164.94
			32	137.23								2	<3
			64	186.71								2	<3
			256	4278								8	114.63
			512	3138.8								32	48.85
			256	2032								2	<3
			32	277.58								8	70.91
			32	857.8								8	36.81
			32	638.8								16	69.77
			512	433.25								2	12.53
			128	244.83								2	27.15
			16	100.59								4	15.53
			128	1039.4								8	27.56
			64	834.2								32	241.4
			32	301.74								8	17.03
			8	247.54								32	75.18
			32	1467.2								16	794.31
			16	1252								16	146.42
			8	46.41								8	221.67
			4	51.48								2
			0	35.57
			0	45.72
			0	27.88
			64	86.47
			32	135.13
			16	109.22
			8	130.96
			32	118.87
			8	100.8
			512	1565.6
			128	982
			128	1953.6
			32	1125.4
			32	82.96
			16	166.69
			16	236.98
			256	834.8
			64	645
			128	902.2
			128	1337.6
			32	977.6
			128	1977.4
			256	3266.8
			128	1991.8
			32	545.8
			128	1170.4
			32	886
			256	1412.4
			16	915.4
			256	1283
			32	520.4
			128	1049
			8	884.6
			8	650
			64	54.03
			8	51.93
			128	252.18
			32	213.1
			128	398.55
			32	319.01
			256	789.4
			32	525
			64	225.86
			8	122.65
			256	1319.2
			32	820.6
			8	113.81
			8	143.41
			1024	364.76
			16	520.56
			32	343.13

[truncated: 13 more sheets: Fig3b, Fig3c, Fig3d, Supp_Fig1, Supp_Fig2a, Supp_Fig2b, Supp_Fig2c, Supp_Fig2d, Supp_Fig3, Supp_Fig4, Supp_Fig5, Supp_Fig6, Supp_Fig7]
